# Supplementary material for: Patient characteristics and palliative care eligibility in public vs. private emergency care: A cross-sectional observational study
Source: Clinics (Sao Paulo). 2026 Feb 6;81:100859. doi: 10.1016/j.clinsp.2025.100859 (PMC12906195; doi:10.1016/j.clinsp.2025.100859)
Supplement: Supplementary file 2 [file mmc2.xlsx]

## Sheet: Respostas ao formulário 1
Carimbo de data/hora	Nome do(a) entrevistador(a) `	Paciente veio proveniente de:	Unidade de aplicação	Qual local paciente se encontra no pronto socorro	Concordou com o TCLE	Paciente está consciente e orientado para poder responder a entrevista ?	Tem acompanhante?	Quem é o entrevistado?	Nome do paciente	Cidade onde mora atualmente	Estado onde mora atualmente	Sexo	Idade	Raça/Cor	Escolaridade	Queixa Principal (motivo que levou a buscar o serviço)	Queixas	Paciente é portador de alguma doença?	Elegível aos CP SPICT	Doença ameaçadora a vida	Se sim, qual é a doença principal que ele possui:	Cânceres	Doença Cardiovascular	Doença Renal	Doença Respiratória	Doença Hepática	Doença Neurológica	Demência/fragilidade	Pontuação PPS (%) - antes da alteração súbita de saúde		Perda de peso significativa nos últimos 3-6 meses ou um baixo índice de massa corporal?	Internações hospitalares não programadas nos últimos 6 meses?	Família ou paciente pediram por Cuidados Paliativos, Interrupção ou Limitação do tratamento terapêutico?	Sintomas persistentes apesar do tratamento? (da doença principal antes da internação)	Se sim, quais?	Quantas vezes procurou algum serviço de emergência no último mês?	Quantas vezes procurou algum serviço de emergência nos últimos 6 meses?	Paciente estava acamado antes da admissão no pronto socorro ?	Se sim, há quanto tempo estava amado?	Paciente esta em uso de antibióticos?	Paciente fez uso de antibiótico no último mês?	Paciente está em uso de SNE	Quais medicações está em uso	Opioide	Paciente faz acompanhamento da doença principal em qual serviço de saúde?	Paciente possui Diretiva Antecipada de Vontade ou documento de natureza semelhante?	Outras comorbidades	Paciente está satisfeito com o tratamento que está recebendo, uma nota de 1 - 10 (1 = pior nota e 10 = melhor)	Observações
2023-04-24 07:29:28	Paulo	Demanda espontânea	Casa de Saúde	Observação	Sim	Sim	Não	Paciente	Vanessa Santos	Campinas	SP	Feminino	43	Preta	Ensino superior completo	Fadiga e\ou cansaço	Fadiga e inapetencia	Não	Não		Nega comorbidades	Nega	Nega	Nega	Nega		Nega	Nega	90	>ou=70	Não	0	Não	Não		1-3	1-3	Não		Não	Não	Não	Vitaminas		Consultório convêno	Não	Nada	9
2023-04-24 07:32:36	Felipe	Demanda espontânea	UNICAMP	Observação	Sim	Sim	Sim	Paciente	Carlos Alberto de Oliveira	Campinas	SP	Masculino	65	Branca	Ensino fundamental incompleto	Náusea e Vômitos, Dor abdominal	Sintomas Gastro intestinais	Sim	Sim	Neoplasia	Neoplasia maligna	Deterioração da capacidade funcional devido à progressão do câncer	Nega	Nega	Nega	Nega	Nega	Nega	70	>ou=70	Sim	1-3	Não	Não		1-3	>3	Não		Não	Não	Não	Analgésicos, Quimioterápicos, IBP		Ambulatório	Não		10
2023-04-24 07:39:58	Paulo	Demanda espontânea	Casa de Saúde	Observação	Sim	Sim	Não	Paciente	Luciana Soares	Campinas	SP	Feminino	38	Branca	Ensino superior completo	Síndrome gripal	Síndrome gripal	Não	Não		Nega comorbidades	Nega	Nega	Nega	Nega	Nega	Nega	Nega	100	>ou=70	Sim	0	Não	Não		0	0	Não		Não	Não	Não	Nega		Não faz acompanhamento	Não	Nada	10
2023-04-24 07:49:01	Luana	Demanda espontânea	PUCC SUS	Corredor	Sim	Sim	Não	Paciente	Ariana Almeida Torres	Campinas	SP	Feminino	38	Branca	Ensino médio completo	Cefaléia	Dor	Não	Não		Nega comorbidades	Nega	Nega	Nega	Nega	Nega	Nega	Nega	100	>ou=70	Não	0	Não	Não		>3	>3	Não		Não	Não	Não	Analgésicos, Anti inflamatório		UBS	Não	Nada	10
2023-04-24 07:50:18	Fernanda	Demanda espontânea	UNICAMP	Corredor	Sim	Não	Sim	Acompanhante	Rayane Gabrielle	Campinas	SP	Feminino	18	Parda	Ensino médio incompleto	Acidente de moto	Outros	Não	Não		Nega comorbidades	Nega	Nega	Nega	Nega	Nega	Nega	Nega	100	>ou=70	Não	0	Não	Não		1-3	1-3	Não		Não	Não	Não	Nega		Não faz acompanhamento	Não	Nada	4	Acompanhante relata que não sabe o que está acontecendo, não passam informações. Relata que está com suspeita de sangramento na cabeça, e não sabe o que está acontecendo
2023-04-24 07:51:07	Paulo	Demanda espontânea	Casa de Saúde	Emergencia	Sim	Sim	Não	Paciente	Gustavo Sousa	Campinas	SP	Masculino	41	Branca	Ensino superior incompleto	Síndrome gripal	Síndrome gripal	Sim	Não		Hipertensão arterial	Nega	Nega	Nega	Nega	Nega	Nega	Nega	100	>ou=70	Não	0	Não	Não		0	0	Não		Não	Não	Não	Antihipertensivos, Antidepressivos, Medicações para insônia		Consultório convêno	Não	HAS	9
2023-04-24 07:57:16	Felipe	Cross	UNICAMP	Observação	Sim	Sim	Sim	Paciente	Sebastião Rodrigues Filho	RMC	SP	Masculino	71	Branca	Ensino fundamental incompleto	Dor em membros, Fratura de fêmur	Dor	Não	Não		Nega comorbidades	Nega	Nega	Nega	Nega	Nega	Nega	Nega	100	>ou=70	Sim	0	Não	Não		1-3	1-3	Não		Não	Não	Não	Nega		UBS	Não		7
2023-04-24 07:58:49	Paulo	Demanda espontânea	Casa de Saúde	Emergencia	Não
2023-04-24 07:59:59	Paulo	Demanda espontânea	Casa de Saúde	Observação	Não
2023-04-24 08:05:31	Fernanda	Demanda espontânea	UNICAMP	Corredor	Sim	Sim	Não	Paciente	Ronaldo Paim Ribeiro	Campinas	SP	Masculino	55	Parda	Ensino fundamental incompleto	Tumoração em região cervical crescimento progressivo	Dor	Sim	Sim	Neoplasia	Neoplasia maligna	Nega	Nega	Nega	Nega	Nega	Nega	Nega	80	>ou=70	Sim	1-3	Não	Sim	Dor	1-3	1-3	Não		Não	Não	Não	Analgésicos, Antihipertensivos, Dislipidemia	Não	Não faz acompanhamento	Não		4
2023-04-24 08:14:24	Luana	Demanda espontânea	PUCC SUS	Corredor	Sim	Sim	Sim	Paciente	Marcus Eduardo Jesus Novo	Campinas	SP	Masculino	71	Branca	Ensino superior completo	Dispneia, Fadiga e\ou cansaço	Dispneia	Sim	Sim	Doença renal crônica	Doença renal cronica	Deterioração da capacidade funcional devido à progressão do câncer	Nega	Estágios 4 e 5 de doença renal crônica (TFG< 30ml/min) com piora clínica, Insuficiência renal complicando outras condições limitantes ou tratamentos	Nega	Nega	Nega	Incapaz de vestir-se, caminhar ou comer sem ajuda	50	40-60	Não	0	Não	Não		0	0	Não		Sim	Não	Não	Antihipertensivos, Insulina, Quimioterápicos		Ambulatório	Não		9
2023-04-24 08:14:32	Paulo	Demanda espontânea	Casa de Saúde	Observação	Sim	Sim	Sim	Paciente	Lucas Almeida	Campinas	SP	Masculino	24	Branca	Ensino superior incompleto	Náusea e Vômitos	Sintomas Gastro intestinais	Sim	Não		Hipertensão arterial	Nega	Nega	Nega	Nega	Nega	Nega	Nega	100	>ou=70	Não	0	Não	Não		0	0	Não		Sim	Não	Não	Nega		Consultório convêno	Não		10
2023-04-24 08:14:41	Felipe	Demanda espontânea	UNICAMP	Observação	Sim	Não	Sim	Acompanhante	Humberto Galo	RMC	SP	Masculino	74	Branca	Ensino fundamental incompleto	Dispneia, Dor torácica, Dor abdominal	Dispneia, Dor	Sim	Sim	Neoplasia	Neoplasia maligna	Deterioração da capacidade funcional devido à progressão do câncer	Nega	Nega	Nega	Nega	Nega	Nega	50	40-60	Sim	>3	Sim	Não		>3	>3	Não		Sim	Sim	Não	SINVA, AAS, DOXASOZINA		Ambulatório	Não		8
2023-04-24 08:21:15	Paulo	Demanda espontânea	Casa de Saúde	Observação	Sim	Sim	Sim	Paciente	Geilda fonseca	Campinas	SP	Feminino	62	Branca	Ensino superior completo	Náusea e Vômitos, Dor abdominal	Sintomas Gastro intestinais, Dor	Sim	Não		DM	Nega	Nega	Nega	Nega	Nega	Nega	Nega	90	>ou=70	Não	0	Não	Não		0	0	Não		Não	Não	Não	Hipoglicemiantes		Consultório convêno	Não	DM	10
2023-04-24 08:24:16	Fernanda	Cross	UNICAMP	Corredor	Sim	Sim	Não	Paciente	Leonardo rodrigues de Sousa	RMC	SP	Masculino	41	Branca	Ensino médio incompleto	Cefaléia	Dor	Sim	Não		DM	Nega	Nega	Nega	Nega	Nega	Nega	Nega	100	>ou=70	Não	1-3	Não	Sim	Dor	1-3	1-3	Não		Não	Não	Não	Hipoglicemiantes	Não	Ambulatório	Não	DM	8
2023-04-24 08:31:43	Felipe	Demanda espontânea	UNICAMP	Corredor	Sim	Sim	Não	Paciente	Helenito Estevam	Campinas	SP	Masculino	55	Branca	Ensino fundamental completo	Perdas transitórias da consciência	Sintomas neurológicos	Não	Não		Nega comorbidades	Nega	Nega	Nega	Nega	Nega	Nega	Nega	100	>ou=70	Não	0	Não	Não		0	0	Não		Não	Não	Não	Omeprazol		Não faz acompanhamento	Não		10
2023-04-24 08:39:03	Paulo	Ambulância regulada por convênios	Casa de Saúde	Emergencia	Sim	Sim	Sim	Paciente	Jair Peron	RMC	SP	Masculino	67	Branca	Ensino superior completo	Bradicardia	Outros	Sim	Não		AVC	Nega	Nega	Estágios 4 e 5 de doença renal crônica (TFG< 30ml/min) com piora clínica	Nega	Nega	Nega	Nega	70	>ou=70	Não	0	Não	Não		1-3	1-3	Não		Não	Não	Não	Antihipertensivos, Antiarritmicos, Diuréticos, Anticoagulantes		Consultório convêno	Não		8
2023-04-24 08:41:51	Luana	SAMU	PUCC SUS	Emergencia	Sim	Sim	Não	Paciente	Marinalva Lira dos Santos	Campinas	SP	Feminino	58	Preta	Ensino médio completo	Dor torácica	Dor	Sim	Não		Cardiopatia: IC, IAM, CHAGAS, MIOCARDITE, VALVOPATIAS ENTRE OUTRAS	Nega	Nega	Nega	Nega	Nega	Nega	Nega	70	>ou=70	Não	1-3	Não	Não		1-3	1-3	Não		Não	Não	Não	Antihipertensivos, Hipoglicemiantes, Antidepressivos		Não faz acompanhamento	Não		9
2023-04-24 08:46:18	Fernanda	Demanda espontânea	UNICAMP	Corredor	Sim	Sim	Não	Paciente	olismar coelho de oliveira	RMC	SP	Masculino	49	Parda	Ensino fundamental incompleto	Fadiga e\ou cansaço	Fadiga e inapetencia	Sim	Sim	DPOC	Está em diagnóstico de doença pulmonar, foi intubado 2x nos últimos 4 meses	Nega	Nega	Nega	Falta de ar em repouso ou aos mínimos esforços entre as exacerbações	Nega	Nega	Nega	60	40-60	Sim	>3	Não	Sim	Dispneia	>3	>3	Não		Não	Sim	Não	Analgésicos	Não	Não faz acompanhamento	Não		9
2023-04-24 08:50:03	Luana	Demanda espontânea	PUCC SUS	Corredor	Sim	Sim	Não	Paciente	Isabel Cristina F de Oliveira	Campinas	SP	Feminino	53	Branca	Ensino médio completo	Procedimentos	Outros	Sim	Sim	Hepatopatia	Hepatopatia: Cirrose independente da etiologia	Nega	Nega	Nega	Nega	Cirrose avançada	Nega	Nega	50	40-60	Sim	1-3	Não	Sim	Ascite	1-3	>3	Não		Não	Não	Não	Analgésicos, Laxantes, Insulina	Não	Hospital	Não		8
2023-04-24 08:50:40	Paulo	Demanda espontânea	Casa de Saúde	Observação	Sim	Sim	Não	Paciente	Bento Junior	Campinas	SP	Masculino	36	Branca	Ensino médio completo	Dispneia, Síndrome gripal	Síndrome gripal	Sim	Não		HAS	Nega	Nega	Nega	Nega	Nega	Nega	Nega	100	>ou=70	Não	0	Não	Não		0	0	Não		Não	Não	Não	Antihipertensivos		Não faz acompanhamento	Não	HAS	10
2023-04-24 08:50:56	Luana	Demanda espontânea	PUCC SUS	Emergencia	Sim	Sim	Não	Paciente	Edenir Matheos de Andrade	Campinas	SP	Masculino	56	Parda	Ensino médio incompleto	Dor torácica	Dor	Sim	Não		Cardiopatia: IC, IAM, CHAGAS, MIOCARDITE, VALVOPATIAS ENTRE OUTRAS	Nega	Nega	Nega	Nega	Nega	Nega	Nega	100	>ou=70	Não	0	Não	Não		0	0	Não		Não	Não	Não	Antihipertensivos		Não faz acompanhamento	Não		10
2023-04-24 08:51:48	Felipe	Demanda espontânea	UNICAMP	Corredor	Sim	Sim	Sim	Acompanhante	Michael William Scadalon Bertolino	Campinas	SP	Masculino	30	Branca	Ensino fundamental completo	Náusea e Vômitos, Diarréia, Dor abdominal, Febre	Sintomas Gastro intestinais, Dor	Sim	Não		Doenças congênitas ou genéticas	Nega	Nega	Nega	Nega	Nega	Nega	Nega	70	>ou=70	Não	0	Não	Não		1-3	1-3	Sim	Crônico	Sim	Não	Não	Analgésicos		Não faz acompanhamento	Não		10
2023-04-24 08:59:50	Luana	Demanda espontânea	PUCC SUS	Corredor	Sim	Sim	Não	Paciente	Isabel Cristina F de Oliveira	Campinas	SP	Feminino	53	Branca	Ensino médio completo	Procedimentos	Outros	Sim	Sim	Hepatopatia	Hepatopatia: Cirrose independente da etiologia	Nega	Nega	Nega	Nega	Cirrose avançada	Nega	Nega	50	40-60	Sim	1-3	Não	Sim	Ascite	1-3	>3	Não		Não	Não	Não	Analgésicos, Laxantes, Insulina	Não	Hospital	Não		8
2023-04-24 09:00:27	Luana	SAMU	PUCC SUS	Emergencia	Sim	Sim	Não	Paciente	Marisvaldo Rodrigues de Oliveira	Campinas	SP	Masculino	60	Preta	Ensino médio incompleto	Perdas transitórias da consciência, Queda 3 metros	Sintomas neurológicos	Sim	Não		Neoplasia maligna	Nega	Nega	Nega	Nega	Nega	Nega	Nega	100	>ou=70	Não	0	Não	Sim	Dor	0	0	Não		Não	Não	Não	Antihipertensivos, Antidepressivos	Não	UBS, Consultório convêno	Não	Neoplasia maligna, HAS, Transtorno de ansiedade e depressão	8
2023-04-24 09:00:29	Roberta	Demanda espontânea	UNICAMP	Emergencia	Sim	Sim	Não	Paciente	Nilvaldo Odair Soares	Campinas	SP	Masculino	65	Branca	Ensino fundamental incompleto	Dispneia, Fadiga e\ou cansaço	Dispneia	Sim	Sim	Doença renal crônica	Doença renal cronica	Nega	Nega	Nega	Falta de ar em repouso ou aos mínimos esforços entre as exacerbações	Nega	Nega	Nega	70	>ou=70	Não	1-3	Não	Sim	Dispneia	1-3	1-3	Não		Sim	Sim	Não	Antihipertensivos, Hipoglicemiantes, Insulina, Imunossupressores, Diuréticos	Não	Hospital	Não	Doença renal crônica, HAS, DM	10
2023-04-24 09:08:47	Luana	Demanda espontânea	PUCC SUS	Corredor	Sim	sim	Sim	Paciente	João Pedro	Campinas	SP	Masculino	75	Branca	Ensino médio completo	Dor torácica	Dor	Sim	Sim	Cardiopatia	Cardiopatia: IC, IAM, CHAGAS, MIOCARDITE, VALVOPATIAS ENTRE OUTRAS, Diabetes grave com lesão de órgão alvo, HAS grave com lesão de órgão alvo	Nega	Doença coronariana extensa e intratável com falta de ar ou dor precordial em repouso ou aos mínimos esforços	Nega	Nega	Nega	Nega	Nega	60	40-60	Sim	0	Não	Sim	Dor	0	0	Não		Sim	Não	Não	Analgésicos, Antihipertensivos, Hipoglicemiantes, Opióides, Diuréticos, Dislipidemiantes, Beta bloqueadores	Sim	Ambulatório	Não	HAS, DM, DLP	9
2023-04-24 09:09:23	Luana	Demanda espontânea	PUCC SUS	Corredor	Sim	sim	Sim	Paciente	Jorge Vanderlei Mendes	Campinas	SP	Masculino	70	Branca	Ensino médio completo	Dor torácica	Dor	Sim	Sim	Cardiopatia	Cardiopatia: IC, IAM, CHAGAS, MIOCARDITE, VALVOPATIAS ENTRE OUTRAS, Diabetes grave com lesão de órgão alvo, HAS grave com lesão de órgão alvo	Nega	Doença coronariana extensa e intratável com falta de ar ou dor precordial em repouso ou aos mínimos esforços	Nega	Nega	Nega	Nega	Nega	70	>ou=70	Sim	0	Não	Sim	Dor	0	0	Não		Sim	Não	Não	Analgésicos, Antihipertensivos, Hipoglicemiantes, Opióides, Diuréticos, Dislipidemiantes, Beta bloqueadores	Sim	Ambulatório	Não	HAS, DM, DLP	9
2023-04-24 09:12:03	Fernanda	Cross	UNICAMP	Observação	Sim	Não	Sim	Acompanhante	Cleide Donizetti de faria	RMC	SP	Feminino	59	Preta	Ensino fundamental completo	Dispneia, Sangramento no tumor	Dispneia	Sim	Sim	Neoplasia	Neoplasia maligna	Estado físico muito debilitado para tratamento do câncer ou tratamento dos sintomas	Nega	Nega	Nega	Nega	Nega	Nega	50	40-60	Sim	>3	Sim	Sim	Dor	>3	1-3	Sim	5 dias	Não	Sim	Não	Analgésicos	Não	Ambulatório	Não		10
2023-04-24 09:13:57	Paulo	Demanda espontânea	Casa de Saúde	Observação	Sim	Sim	Não	Paciente	Thaisa Oliveira	Campinas	SP	Feminino	38	Branca	Ensino superior completo	Fadiga e\ou cansaço, Síndrome gripal, Dor em membros	Síndrome gripal	Não	Não		Nega comorbidades	Nega	Nega	Nega	Nega	Nega	Nega	Nega	100	>ou=70	Não	0	Não	Não		0	0	Não		Não	Não	Não	Nega		Não faz acompanhamento	Não		7
2023-04-24 09:27:47	Paulo	Demanda espontânea	Casa de Saúde	Observação	Sim	Sim	Não	Paciente	Carlos Ribeiro	Campinas	SP	Masculino	49	Branca	Ensino superior completo	Náusea e Vômitos	Sintomas Gastro intestinais	Sim	Não		HAS	Nega	Nega	Nega	Nega	Nega	Nega	Nega	100	>ou=70	Não	0	Não	Não		0	0	Não		Não	Não	Não	Antihipertensivos		Consultório convêno	Não	HAS	8
2023-04-24 09:31:03	Roberta	SAMU	UNICAMP	Observação	Sim	Sim	Não	Paciente	Zaqueu Alves Monteiro	Não RMC	SP	Masculino	39	Parda	Ensino fundamental incompleto	Procedimentos, Acidente automobilístico	Outros	Não	Não		Nega comorbidades	Nega	Nega	Nega	Nega	Nega	Nega	Nega	100	>ou=70	Não	0	Não	Não		0	0	Não		Sim	Não	Não	Analgésicos		Não faz acompanhamento	Não		8	Refere demora no atendimento, falta de atenção da equipe de enfermagem
2023-04-24 09:31:35	Felipe	Demanda espontânea	UNICAMP	Corredor	Sim	Sim	Sim	Paciente	Luciano Bueno da Silva	RMC	SP	Masculino	44	Parda	Ensino fundamental completo	Engoliu protese	Outros	Não	Não		Nega comorbidades	Nega	Nega	Nega	Nega	Nega	Nega	Nega	100	>ou=70	Não	0	Não	Não		1-3	1-3	Não		Não	Não	Não	Nega		Não faz acompanhamento	Não		8
2023-04-24 09:44:07	Paulo	Demanda espontânea	Casa de Saúde	Observação	Sim	Sim	Não	Paciente	Giovana Faria	Campinas	SP	Feminino	28	Branca	Ensino superior completo	Cefaléia	Dor	Não	Não		Nega comorbidades	Nega	Nega	Nega	Nega	Nega	Nega	Nega	100	>ou=70	Não	0	Não	Não		0	0	Não		Não	Não	Não	Nega		Consultório convêno	Não		8
2023-04-24 09:45:09	Fernanda	Demanda espontânea	UNICAMP	Observação	Não
2023-04-24 09:50:40	Fernanda	Demanda espontânea	UNICAMP	Observação	Não
2023-04-24 09:53:12	Roberta	Demanda espontânea	UNICAMP	Observação	Sim	Sim	Não	Paciente	Antônio Luís Silva	Campinas	SP	Masculino	54	Branca	Ensino fundamental incompleto	Dispneia, Fadiga e\ou cansaço	Dispneia	Sim	Sim	Cardiopatia	Cardiopatia: IC, IAM, CHAGAS, MIOCARDITE, VALVOPATIAS ENTRE OUTRAS, Doença renal cronica, Vasculopatia grave por DM	Nega	Doença coronariana extensa e intratável com falta de ar ou dor precordial em repouso ou aos mínimos esforços	Nega	Falta de ar em repouso ou aos mínimos esforços entre as exacerbações	Nega	Nega	Nega	60	40-60	Sim	1-3	Não	Sim	Dispneia	1-3	>3	Não		Sim	Sim	Não	Antihipertensivos, Insulina, Imunossupressores, Diuréticos	Não	Hospital	Não	Cardiopatia, DPOC, HAS, DM, DLP	10
2023-04-24 09:53:28	Paulo	Demanda espontânea	Casa de Saúde	Observação	Sim	Sim	Não	Paciente	Iara Santos	Campinas	SP	Feminino	34	Parda	Ensino superior completo	Diarréia	Sintomas Gastro intestinais	Não	Não		Nega comorbidades	Nega	Nega	Nega	Nega	Nega	Nega	Nega	100	>ou=70	Não	0	Não	Não		0	0	Não		Não	Não	Não	Antidepressivos		Consultório convêno	Não		1
2023-04-24 10:01:33	Fernanda	Demanda espontânea	UNICAMP	Observação	Não
2023-04-24 10:02:17	Fernanda	Demanda espontânea	UNICAMP	Observação	Não
2023-04-24 10:07:17	Felipe	Demanda espontânea	UNICAMP	Observação	Sim	Não	Sim	Acompanhante	Dario Dominiquini	Campinas	SP	Masculino	90	Branca	Ensino fundamental incompleto	Alteração de forças em membros, Alterações Urinárias, Confusão mental	Sintomas neurológicos	Sim	Sim	Síndrome da fragilidade do idoso	Síndrome da fragilidade do idoso	Nega	Nega	Nega	Nega	Nega	Nega	Incapaz de vestir-se, caminhar ou comer sem ajuda, Redução da ingestão de alimentos e líquidos e dificuldades na deglutição, Incontinência urinária e fecal, Incapaz de manter contato verbal; pouca interação social	30	<ou=30	Sim	0	Não	Não		>3	>3	Não		Sim	Sim	Não	Antihipertensivos, Dastene		Não faz acompanhamento	Não	HAS, HPB	10
2023-04-24 10:07:56	Roberta	Demanda espontânea	UNICAMP	Observação	Sim	Sim	Sim	Paciente	Rosa Plaça	RMC	SP	Feminino	72	Branca	Ensino fundamental incompleto	Dor torácica	Dor	Sim	Sim	Cardiopatia	Cardiopatia: IC, IAM, CHAGAS, MIOCARDITE, VALVOPATIAS ENTRE OUTRAS, Diabetes grave com lesão de órgão alvo, HAS grave com lesão de órgão alvo	Nega	Doença coronariana extensa e intratável com falta de ar ou dor precordial em repouso ou aos mínimos esforços	Nega	Nega	Nega	Nega	Incontinência urinária e fecal	90	>ou=70	Não	0	Não	Sim	Dispneia	0	1-3	Não		Não	Não	Não	Antihipertensivos, Hipoglicemiantes, Diuréticos, Antiagregantes	Não	UBS, Consultório convêno	Não	Cardiopatia, HAS, DM, DLP	10
2023-04-24 10:10:39	Luana	SAMU	PUCC SUS	Observação	Sim	Sim	Não	Paciente	Nair de Souza dos Anjos	Campinas	SP	Feminino	46	Parda	Ensino médio completo	Alterações Urinárias, Internação mensal para pulso terapia	Outros	Sim	Sim	Outras	Sd Stiff Person	Nega	Nega	Nega	Nega	Nega	Deterioração progressiva da capacidade física e/ou da função cogntiva mesmo com terapia otimizada	Incapaz de vestir-se, caminhar ou comer sem ajuda	30	<ou=30	Não	0	Não	Sim	Outros	0	0	Sim	2 anos	Sim	Sim	Não	Antihipertensivos, Antidepressivos, Gabapentina, amitriptilina	Não	Ambulatório	Não	HAS, DM, Sd stiff person	10	*FORMULARIO CORRETO NAIR DE SOUZA*
2023-04-24 10:12:03	Paulo	SAMU	Vera Cruz	Emergencia	Não
2023-04-24 10:18:32	Paulo	Demanda espontânea	Casa de Saúde	Observação	Sim	Sim	Não	Paciente	Vagner Bianchini	Campinas	SP	Masculino	50	Branca	Ensino superior completo	Perdas transitórias da consciência, Diarréia	Sintomas neurológicos	Não	Não		Nega comorbidades	Nega	Nega	Nega	Nega	Nega	Nega	Nega	100	>ou=70	Não	0	Não	Não		0	0	Não		Não	Não	Não	Nega		Não faz acompanhamento	Não		8
2023-04-24 10:18:46	Roberta	Cross	UNICAMP	Observação	Sim	Sim	Não	Paciente	João Batista de Faria	Não RMC	SP	Masculino	63	Branca	Ensino fundamental incompleto	Dor torácica	Dor	Sim	Sim	Cardiopatia	Cardiopatia: IC, IAM, CHAGAS, MIOCARDITE, VALVOPATIAS ENTRE OUTRAS	Nega	Classe funcional III/IV de NYHA- insuficiência cardíaca	Nega	Nega	Nega	Nega	Nega	90	>ou=70	Não	0	Não	Não		0	0	Não		Não		Não	Antihipertensivos, Hipoglicemiantes, Insulina, Antiagregantes		Hospital	Não	HAS, DM, DLP	9
2023-04-24 10:24:23	Paulo	Demanda espontânea	Casa de Saúde	Observação	Sim	Sim	Não	Paciente	Celia Regina	Campinas	SP	Feminino	50	Branca	Ensino superior completo	Perdas transitórias da consciência	Sintomas neurológicos	Sim	Não		Cardiopatia, HAS, DLP	Nega	Nega	Nega	Nega	Nega	Nega	Nega	100	>ou=70	Não	0	Não	Não		0	0	Não		Não	Não	Não	Antihipertensivos, Beta bloqueadores, Antiagregantes		Consultório convêno	Não	Cardiopatia, HAS, DLP	8
2023-04-24 10:27:32	Fernanda	Demanda espontânea	UNICAMP	Observação	Sim	Sim	Não	Paciente	Marcos Osvaldo Salatim	RMC	SP	Masculino	47	Parda	Ensino fundamental completo	Dor torácica	Dor	Sim	Não		Hepatopatia: Cirrose independente da etiologia	Nega	Nega	Nega	Nega	Nega	Nega	Nega	100	>ou=70	Não	0	Não	Sim	Dor		0	Não		Não	Não	Não	Antihipertensivos	Não	Ambulatório	Não	HAS	10
2023-04-24 10:29:56	Fernanda	Demanda espontânea	UNICAMP	Observação	Não
2023-04-24 10:33:21	Felipe	Cross	UNICAMP	Emergencia	Sim	Sim	Não	Paciente	Vanisse Pereira da Silva	RMC	SP	Feminino	43	Branca	Ensino fundamental incompleto	IAM	Dor	Sim	Não		HAS, DM, DLP	Nega	Nega	Nega	Nega	Nega	Nega	Nega	100	>ou=70	Sim	0	Não	Não		0	0	Não		Não	Não	Não	Antihipertensivos, Hipoglicemiantes, Insulina, Vitaminas, IBP		Não faz acompanhamento	Não	HAS, DM, DLP	8
2023-04-24 10:41:19	Roberta	Demanda espontânea	UNICAMP	Observação	Sim	Sim	Não	Paciente	Altair de Lima Tavares	Não RMC	SP	Masculino	58	Branca	Ensino fundamental incompleto	Dispneia, Síndrome gripal, Dor torácica	Dispneia, dor	Sim	Sim	Cardiopatia	Cardiopatia: IC, IAM, CHAGAS, MIOCARDITE, VALVOPATIAS ENTRE OUTRAS, Chagas, hemofilia e HAS	Nega	Classe funcional III/IV de NYHA- insuficiência cardíaca	Nega	Falta de ar em repouso ou aos mínimos esforços entre as exacerbações, Já precisou de ventilação para insuficiência respiratória ou ventilação é contraindicada	Nega		Nega	80	>ou=70	Sim	0	Não	Sim	Dispneia	>3	1-3	Não		Sim	Sim	Não	Analgésicos, Antihipertensivos	Não	UBS	Não	Cardiopatia, HAS, DM	6
2023-04-24 10:42:27	Fernanda	Demanda espontânea	UNICAMP	Observação	Sim	Não	Sim	Acompanhante	Divina Alves melo	Campinas	SP	Feminino	67	Branca	Ensino fundamental incompleto	Perdas transitórias da consciência	Sintomas neurológicos	Sim	Sim	Demencia, Sindrome da fragilidade	Síndrome demencial, Síndrome da fragilidade do idoso	Nega	Nega	Nega	Nega	Nega	Deterioração progressiva da capacidade física e/ou da função cogntiva mesmo com terapia otimizada	Nega	60	40-60	Sim	0	Sim	Não		1-3	1-3	Não		Não	Não	Não	Antihipertensivos, Hipoglicemiantes, Diuréticos		Ambulatório	Não	HAS, DM, DLP	10
2023-04-24 10:43:16	Luana	Demanda espontânea	PUCC SUS	Corredor	Sim	Sim	Não	Paciente	Fabiana Ferreira Quintino	Campinas	SP	Feminino	44	Preta	Ensino fundamental incompleto	Cefaléia, Alterações Urinárias	Dor	Sim	Não		HAS	Nega	Nega	Nega	Nega	Nega	Nega	Nega	100	>ou=70	Não	0	Não	Sim		0	0	Não		Sim	Sim	Não	Antihipertensivos	Não	Não faz acompanhamento	Não	HAS	10
2023-04-24 10:43:49	Carla	Demanda espontânea	Vera Cruz	Observação	Sim	Não	Sim	Acompanhante	Carlos Ribeiro Machado	RMC	SP	Masculino	79	Branca	Ensino superior incompleto	Dispneia	Dispneia	Sim	Sim	DPOC, Sindrome da fragilidade	DPOC, Síndrome da fragilidade do idoso	Nega	Nega	Nega	Falta de ar em repouso ou aos mínimos esforços entre as exacerbações, Necessidade de oxigenioterapia por longo prazo, Já precisou de ventilação para insuficiência respiratória ou ventilação é contraindicada	Nega	Deterioração progressiva da capacidade física e/ou da função cogntiva mesmo com terapia otimizada, Problemas da fala com dificuldade progressiva de comunicação e/ou deglutição, Pneumonia aspirativa recorrente; falta de ar ou insuficiência respiratória	Incapaz de vestir-se, caminhar ou comer sem ajuda, Redução da ingestão de alimentos e líquidos e dificuldades na deglutição, Incapaz de manter contato verbal; pouca interação social, Episódios frequentes de febre ou infecções; pneumonia aspirativa	30	<ou=30	Sim	1-3	Sim	Sim	Dispneia	1-3	1-3	Sim	Ha 1 ano e meio	Sim	Sim	Não	Analgésicos, Laxantes, Antidepressivos, Antipsicóticos, Corticóides	Não	Home Care	Sim	Arritmia	7
2023-04-24 10:48:47	Luana	Demanda espontânea	PUCC SUS	Corredor	Sim	Sim	Não	Paciente	Wesley Julio da Silva	Campinas	SP	Masculino	35	Parda	Ensino médio incompleto	Fadiga e\ou cansaço, Cefaléia, Diarréia	Fadiga e inapetencia, Dor	Sim	Não		HAS	Nega	Nega	Nega	Nega	Nega	Nega	Nega	100	>ou=70	Não	0	Não	Sim		0	0	Não		Não	Não	Não	Antihipertensivos	Não	Não faz acompanhamento	Não	HAS	10
2023-04-24 10:49:04	Felipe	Cross	UNICAMP	Emergencia	Sim	Sim	Não	Paciente	Antonio Raimundo Cosmo	Campinas	SP	Masculino	44	Parda	Ensino superior incompleto	IAM	Dor	Sim	Não		DM	Nega	Nega	Nega	Nega	Nega	Nega	Nega	100	>ou=70	Não	0	Não	Não		0	0	Não		Não	Não	Não			Não faz acompanhamento	Não	DM	9
2023-04-24 10:54:36	Carla	Demanda espontânea	Vera Cruz	Observação	Sim	Sim	Não	Paciente	Priscila prestello	Campinas	SP	Feminino	40	Branca	Ensino superior completo	Dor abdominal	Dor	Não	Não		Nega comorbidades	Nega	Nega	Nega	Nega	Nega	Nega	Nega	100	>ou=70	Não	0	Não	Não		0	0	Não		Não	Não	Não	Nega		Não faz acompanhamento	Não		7
2023-04-24 10:59:43	Felipe	Demanda espontânea	UNICAMP	Emergencia	Sim	Sim	Não	Paciente	Marcos Aparecido Pachecho	Campinas	SP	Masculino	67	Preta	Ensino fundamental incompleto	Dispneia	Dispneia	Sim	Não		HAS, DM, DLP	Nega	Nega	Nega	Nega	Nega	Nega	Nega	100	>ou=70	Não	0	Não	Não		0	0	Não		Sim	Sim	Não	Antihipertensivos, Hipoglicemiantes, Dislipidemiantes		Não faz acompanhamento	Não	HAS, DM, DLP	5
2023-04-24 11:03:39	Roberta	Demanda espontânea	UNICAMP	Observação	Sim	Sim	Não	Paciente	Jurandir Martins	RMC	SP	Masculino	74	Branca	Ensino médio completo	Procedimentos	Outros	Sim	Sim	Doença renal crônica	Doença renal cronica, Vasculopatia grave por DM, Diabetes grave com lesão de órgão alvo	Nega	Nega	Estágios 4 e 5 de doença renal crônica (TFG< 30ml/min) com piora clínica	Nega	Nega	Nega	Nega	80	>ou=70	Sim	>3	Não	Sim	Edema	1-3	>3	Não		Não	Sim	Não	Analgésicos, Antiarritmicos, Diuréticos	Não	Ambulatório	Não	Doença renal crônica, HAS	1	Está descontente com o tratamento.
2023-04-24 11:04:41	Carla	Demanda espontânea	Vera Cruz	Observação	Sim	Sim	Sim	Paciente	Neide aparecida Soares Teixeira	Campinas	SP	Feminino	70	Branca	Ensino médio completo	Fadiga e\ou cansaço	Fadiga e inapetencia	Sim	Não		Neoplasia maligna	Nega	Nega	Nega	Nega	Nega	Nega	Nega	70	>ou=70	Não	0	Não	Não		0	0	Não		Não	Não	Não	Antihipertensivos, Dislipidemiantes		Consultório convêno	Não	HAS, DLP	8
2023-04-24 11:06:31	Paulo	Demanda espontânea	Casa de Saúde	Observação	Sim	Sim	Não	Paciente	Gabriela lula	Não RMC	SP	Feminino	22	Branca	Ensino superior incompleto	Perdas transitórias da consciência	Sintomas neurológicos	Não	Não		Nega comorbidades	Nega	Nega	Nega	Nega	Nega	Nega	Nega	100	>ou=70	Não	0	Não	Não		0	0	Não		Não	Não	Não	Nega		Consultório convêno	Não		7
2023-04-24 11:06:38	Fernanda	Demanda espontânea	UNICAMP	Observação	Sim	Sim	Não	Paciente	Danielli Cristiane sorte parra Diniz	Campinas	SP	Feminino	28	Branca	Ensino médio completo	Dor abdominal	Dor	Não	Não		Nega comorbidades	Nega	Nega	Nega	Nega	Nega	Nega	Nega	100	>ou=70	Não	0	Não	Não		0	0	Não		Não	Não	Não	Hipoglicemiantes, Antidepressivos, Vitaminas, Dislipidemiantes		Ambulatório	Não	Sop	10
2023-04-24 11:07:54	Luana	Demanda espontânea	PUCC SUS	Emergencia	Sim	Sim	Sim	Paciente	Cicero Pereira Torres	Campinas	SP	Masculino	58	Parda	Ensino médio incompleto	Dor abdominal	Dor	Sim	Sim	Doença renal crônica, Cardiopatia	Cardiopatia: IC, IAM, CHAGAS, MIOCARDITE, VALVOPATIAS ENTRE OUTRAS, Doença renal cronica, Rim policístico, dissecção de aorta Stanford b	Nega	Nega	Estágios 4 e 5 de doença renal crônica (TFG< 30ml/min) com piora clínica, Insuficiência renal complicando outras condições limitantes ou tratamentos	Nega	Nega	Nega	Nega	60	40-60	Sim	1-3	Não	Sim		1-3	>3	Não		Não	Não	Não	Antihipertensivos	Não	UBS	Não	HAS, dissecao Stanford b, rins policístico	10
2023-04-24 11:10:45	Carla	Demanda espontânea	Vera Cruz	Observação	Sim	Sim	Não	Paciente	Valéria Cristina dos Santos Roque	Não RMC	SP	Feminino	49	Branca	Ensino superior completo	Dor nas costas	Dor	Não	Não		Nega comorbidades	Nega	Nega	Nega	Nega	Nega	Nega	Nega	100	>ou=70	Não	0	Não	Não		0	0	Não		Não	Não	Não	Nega		Não faz acompanhamento	Não		6
2023-04-24 11:12:55	Paulo	Demanda espontânea	Casa de Saúde	Observação	Sim	Sim	Não	Paciente	Marcelo Alves	RMC	SP	Masculino	49	Parda	Ensino superior completo	Náusea e Vômitos	Sintomas Gastro intestinais	Não	Não		Nega comorbidades	Nega	Nega	Nega	Nega	Nega	Nega	Nega	100	>ou=70	Não	0	Não	Não		0	0	Não		Não	Não	Não	Nega		Não faz acompanhamento	Não		8
2023-04-24 11:15:03	Felipe	Cross	UNICAMP	Emergencia	Sim	Sim	Não	Paciente	Maria Conceição Dionísio	RMC	SP	Masculino	53	Preta	Ensino fundamental incompleto	Dor torácica	Dor	Sim	Não		HAS, DM, Doenças osteomusculares	Nega	Nega	Nega	Nega	Nega	Nega	Nega	100	>ou=70	Não	0	Não	Não		1-3	1-3	Não		Não	Não	Não	Antihipertensivos, Insulina		Não faz acompanhamento	Não	HAS, DM, Doenças osteomusculares	10
2023-04-24 11:17:25	Roberta	Cross	UNICAMP	Observação	Sim	Sim	Não	Paciente	Sidney Faraone	Não RMC	SP	Masculino	67	Branca	Ensino superior completo	Procedimentos	Outros	Sim	Sim	Cardiopatia	Cardiopatia: IC, IAM, CHAGAS, MIOCARDITE, VALVOPATIAS ENTRE OUTRAS, AVC, Diabetes grave com lesão de órgão alvo	Nega	Classe funcional III/IV de NYHA- insuficiência cardíaca	Nega	Nega	Nega	Nega	Nega	80	>ou=70	Não	>3	Não	Não		0	1-3	Não		Não	Não	Não	Hipoglicemiantes, Insulina, Medicações para insônia, Diuréticos, Antiagregantes plaquetários		Ambulatório	Não	Cardiopatia, DM, Transtorno de ansiedade e depressão	10
2023-04-24 11:19:47	Carla	Demanda espontânea	Vera Cruz	Observação	Sim	Sim	Não	Paciente	Laudiene de Lourdes Martins	RMC	SP	Feminino	45	Parda	Ensino superior completo	Dor nas costas	Dor	Não	Não		Nega comorbidades	Nega	Nega	Nega	Nega	Nega	Nega	Nega	100	>ou=70	Não	0	Não	Não		0	0	Não		Não	Não	Não	Analgésicos, Opióides		Consultório convêno	Não		8
2023-04-24 11:21:24	Luana	Demanda espontânea	PUCC SUS	Observação	Sim	Sim	Sim	Acompanhante	Ortiz Martins de Oliveira	Não RMC	SP	Masculino	93	Branca	Ensino fundamental incompleto	Afasia	Sintomas neurológicos	Sim	Sim	Neurológica	AVC	Nega	Nega	Nega	Nega	Nega	Deterioração progressiva da capacidade física e/ou da função cogntiva mesmo com terapia otimizada, Problemas da fala com dificuldade progressiva de comunicação e/ou deglutição		50	40-60	Sim	0	Não	Sim	Outros	0	0	Não		Não	Não	Não	AAS	Não	Não faz acompanhamento	Não	AVC cerebelo prévio	9
2023-04-24 11:24:42	Felipe	Cross	UNICAMP	Emergencia	Sim	Sim	Não	Paciente	Jonas de Oliveira Campos	RMC	SP	Masculino	66	Branca	Ensino fundamental incompleto	Dor torácica	Dor	Sim	Sim	Doença renal crônica	Doença renal cronica	Nega	Nega	Estágios 4 e 5 de doença renal crônica (TFG< 30ml/min) com piora clínica	Nega	Nega	Nega	Nega	80	>ou=70	Não	1-3	Não	Sim	Dispneia	1-3	1-3	Não		Não	Não	Não	Antihipertensivos, Hipoglicemiantes, Insulina, Imunossupressores, Antiagregantes plaquetários	Não	Ambulatório	Não	Doença renal crônica, HAS, DM	10
2023-04-24 11:28:31	Roberta	Cross	UNICAMP	Observação	Sim	Sim	Não	Paciente	Eliser dos Anjos Conceição	RMC	SP	Masculino	60	Branca	Ensino superior completo	Procedimentos	Outros	Sim	Não		Cardiopatia: IC, IAM, CHAGAS, MIOCARDITE, VALVOPATIAS ENTRE OUTRAS, HAS grave com lesão de órgão alvo	Nega	Classe funcional III/IV de NYHA- insuficiência cardíaca	Nega	Nega	Nega	Nega	Nega	100	40-60	Não	0	Não	Não		0	0	Não		Não	Não	Não	Antihipertensivos, Diuréticos, Antiagregantes plaquetários		UBS	Não	Doença renal crônica, HAS	8
2023-04-24 11:35:35	Fernanda	Demanda espontânea	UNICAMP	Observação	Sim	Não	Sim	Acompanhante	Américo polvari	Campinas	SP	Masculino	84	Branca	Ensino fundamental incompleto	Inapetência	Fadiga e inapetencia	Sim	Sim	Neoplasia	Neoplasia maligna	Deterioração da capacidade funcional devido à progressão do câncer	Nega	Nega	Nega	Nega	Nega	Incapaz de vestir-se, caminhar ou comer sem ajuda, Redução da ingestão de alimentos e líquidos e dificuldades na deglutição	40	40-60	Sim	0	Sim	Sim	Inapetência, Dor	1-3	1-3	Sim	30 dias aproximadamente	Sim	Não	Não	Antihipertensivos, Hipoglicemiantes, Antiagregantes plaquetários	Não	Ambulatório	Não	Neoplasia maligna, HAS, DM, DLP	7
2023-04-24 11:41:06	Luana	Demanda espontânea	PUCC SUS	Corredor	Sim	Sim	Sim	Paciente	Claudio Henrique pereira	Campinas	SP	Masculino	68	Parda	Ensino médio incompleto	Dispneia	Dispneia	Sim	Sim	Neoplasia	Neoplasia maligna	Deterioração da capacidade funcional devido à progressão do câncer, Estado físico muito debilitado para tratamento do câncer ou tratamento dos sintomas	Nega	Nega	Falta de ar em repouso ou aos mínimos esforços entre as exacerbações	Nega	Nega	Nega	50	40-60	Sim	>3	Não	Sim	Dor, Dispneia	0	0	Não		Não	Não	Não	Analgésicos	Não	Ambulatório	Não	Massa mediastinal em investigação	6
2023-04-24 11:42:30	Paulo	Demanda espontânea	Casa de Saúde	Observação	Sim	Sim	Sim	Paciente	Heitor lolesso	Campinas	SP	Masculino	77	Branca	Ensino médio completo	Síndrome gripal	Síndrome gripal	Sim	Não		Cardiopatia, HAS	Nega	Nega	Nega	Nega	Nega	Nega	Nega	70	>ou=70	Não	0	Não	Não		0	0	Não		Não	Não	Não	Antihipertensivos		Consultório convênio	Não	Cardiopatia, HAS	7
2023-04-24 11:46:06	Felipe	Demanda espontânea	UNICAMP	Observação	Sim	Sim	Sim	Acompanhante	Jose Eduardo da Silva	RMC	SP	Masculino	66	Branca	Ensino fundamental completo	Dor no pescoço (massa)	Dor	Sim	Não		Neoplasia maligna	Nega	Nega	Nega	Nega	Nega	Nega	Nega	100	>ou=70	Não	0	Não	Não		1-3	1-3	Não		Sim	Não	Não			Não faz acompanhamento	Não		10
2023-04-24 11:50:23	Roberta	Cross	UNICAMP	Observação	Sim	Sim	Não	Paciente	Aline Batista Rocha	RMC	SP	Feminino	36	Preta	Ensino fundamental completo	Procedimentos	Outros	Não	Não		Nega comorbidades	Nega	Nega	Nega	Nega	Nega	Nega	Nega	100	>ou=70	Não	0	Não	Não		0	0	Não		Sim	Sim	Não	Anticoncepcional		Não faz acompanhamento	Não	Nada	5	Demora no atendimento para receber a medicação para dor.
2023-04-24 11:52:12	Carla	Demanda espontânea	Vera Cruz	Emergencia	Sim	Sim	Sim	Paciente	Maria aparecida benedetti	Não RMC	SP	Feminino	65	Branca	Ensino médio incompleto	Dispneia	Dispneia	Não	Não		Nega comorbidades	Nega	Nega	Nega	Nega	Nega	Nega	Nega	100	>ou=70	Não	0	Não	Não		0	0	Não		Não	Não	Não	Nega		Não faz acompanhamento	Não		7
2023-04-24 11:56:01	Paulo	Demanda espontânea	Casa de Saúde	Emergencia	Sim	Sim	Sim	Paciente	Jussara Peri	Campinas	SP	Feminino	72	Branca	Ensino fundamental completo	Dispneia	Dispneia	Sim	Sim	DPOC	outras pnuemopatias	Nega	Nega	Nega	Falta de ar em repouso ou aos mínimos esforços entre as exacerbações	Nega	Nega	Nega	60	40-60	Não	1-3	Não	Sim	Dispneia	1-3	1-3	Não		Não	Não	Não	Antihipertensivos, Antidepressivos, Medicações para insônia, Imunossupressores	Não	Consultório convênio	Não	HAS, Sindrome Demencial, Transtorno de ansiedade e depressão, Sindrome mielodisplasica	10
2023-04-24 12:02:09	Roberta	Demanda espontânea	UNICAMP	Observação	Sim	Sim	Sim	Paciente	Juraci Rodrigues da Silva	Não RMC	BA	Masculino	83	Parda	Ensino fundamental incompleto	Dor torácica	Dor	Sim	Não		Cardiopatia: IC, IAM, CHAGAS, MIOCARDITE, VALVOPATIAS ENTRE OUTRAS	Nega	Classe funcional III/IV de NYHA- insuficiência cardíaca	Nega	Nega	Nega	Nega	Nega	90	>ou=70	Não	0	Não	Não		1-3	0	Não		Não	Não	Não	Antihipertensivos, Dislipidemiantes, Antiagregantes plaquetários		Não faz acompanhamento	Não	Doença renal crônica, HAS	10
2023-04-24 12:11:34	Roberta	SAMU	UNICAMP	Observação	Sim	Sim	Não	Paciente	Valdemides Vitor dos Santos Neto	Campinas	SP	Masculino	42	Preta	Ensino médio completo	Perdas transitórias da consciência	Sintomas neurológicos	Sim	Não		Convulsões	Nega	Nega	Nega	Nega	Nega	Nega	Nega	100	>ou=70	Sim	0	Não	Não		0	0	Não		Não	Não	Não			Não faz acompanhamento	Não	HAS	8
2023-04-24 12:17:56	Roberta	Demanda espontânea	UNICAMP	Observação	Sim	Sim	Sim	Paciente	Leilane Coelho Zambianque	RMC	SP	Feminino	20	Branca	Ensino médio completo	Tentativa suicidio	Ansiedade	Não	Não		Nega comorbidades	Nega	Nega	Nega	Nega	Nega	Nega	Nega	100	>ou=70	Não	1-3	Não	Sim	Ansiedade	>3	>3	Não		Não	Não	Não	Nega	Não	Não faz acompanhamento	Não	Transtorno de ansiedade e depressão	9
2023-04-24 12:22:01	Roberta	Ambulância regulada por convênios	Casa de Saúde	Observação	Sim	Não	Sim	Acompanhante	Jeanete Lima	Campinas	SP	Feminino	70	Branca	Ensino médio completo	Síndrome gripal	Síndrome gripal	Sim	Sim	Neoplasia	Neoplasia maligna	Deterioração da capacidade funcional devido à progressão do câncer	Nega	Nega	Nega	Nega	Nega	Nega	60	40-60	Não	0	Não	Sim	Dispneia	1-3	1-3	Não		Não	Não	Não	Antihipertensivos, Antiarritmicos, Hipoglicemiantes	Não	Não faz acompanhamento	Não	HAS, DM, DLP, Doenças osteomusculares	8
2023-04-24 12:22:23	Miguel	Demanda espontânea	Vera Cruz	Observação	Sim	Sim	Sim	Paciente	Anaide Sroset	RMC	SP	Feminino	88	Branca	Ensino médio completo	Cefaléia	Dor	Sim	Não		HAS	Nega	Nega	Nega	Nega	Nega	Nega	Nega	90	>ou=70	Não	0	Não	Não		0	0	Não		Não	Não	Não	Analgésicos, Antihipertensivos		Consultório convênio	Não	HAS	8
2023-04-24 12:24:11	Roberta	Cross	UNICAMP	Observação	Sim	Sim	Não	Paciente	Luís Felipe Aparecido da Silva	Não RMC	SP	Masculino	29	Parda	Ensino fundamental completo	Procedimentos	Outros	Não	Não		Nega comorbidades	Nega	Nega	Nega	Nega	Nega	Nega	Nega	100	>ou=70	Não	0	Não	Não		0	0	Não		Não	Não	Não	Analgésicos		Não faz acompanhamento	Não		8
2023-04-24 12:32:54	Miguel	Demanda espontânea	Vera Cruz	Emergencia	Sim	Sim	Sim	Paciente	maria helena simoes barreira	Campinas	SP	Feminino	72	Branca	Ensino superior completo	Dispneia	Dispneia	Sim	Sim	Outras	hemofilia adquirida	Nega	Nega	Nega	Falta de ar em repouso ou aos mínimos esforços entre as exacerbações	Nega	Nega	Nega	90	>ou=70	Sim	1-3	Sim	Sim	Dispneia	1-3	>3	Não		Sim	Sim	Não	Analgésicos	Não	Hospital	Não		9
2023-04-24 12:46:30	Miguel	Demanda espontânea	Vera Cruz	Observação	Sim	Sim	Não	Paciente	Daniela Cristina da Silva	Campinas	SP	Feminino	44	Parda	Ensino superior completo	Tontura ou vertigem	Sintomas neurológicos	Sim	Não		HAS	Nega	Nega	Nega	Nega	Nega	Nega	Nega	90	>ou=70	Não	0	Não	Não		0	0	Não		Não	Não	Não	Analgésicos, Antihipertensivos, Antidepressivos, Medicações para insônia		UBS	Não	HAS, Transtorno de ansiedade e depressão	7
2023-04-24 12:51:16	Paulo	Demanda espontânea	Casa de Saúde	Emergencia	Sim	Sim	Não	Paciente	Sueli pinheiro	Campinas	SP	Feminino	72	Branca	Ensino médio completo	Náusea e Vômitos	Sintomas Gastro intestinais	Sim	Não		Cardiopatia, HAS, DM, DLP, Doenças osteomusculares	Nega	Nega	Nega	Nega	Nega	Nega	Nega	80	>ou=70	Não	1-3	Não	Não		1-3	1-3	Não		Não	Não	Não	Antihipertensivos, Hipoglicemiantes, Vitaminas, Diuréticos, Dislipidemiantes, Antiagregantes plaquetários		Consultório convênio		Cardiopatia, HAS, DM, DLP, Doenças osteomusculares	8
2023-04-24 12:52:33	Miguel	Demanda espontânea	Vera Cruz	Observação	Sim	Sim	Não	Paciente	Ana Beatriz Martins Guidotti	RMC	SP	Feminino	21	Parda	Ensino superior completo	Crise de ansiedade	Ansiedade	Não	Não		Nega comorbidades	Nega	Nega	Nega	Nega	Nega	Nega	Nega	100	>ou=70	Sim	0	Não	Sim	Ansiedade	1-3	1-3	Não		Não	Não	Não	Antidepressivos	Não	Consultório convênio	Não	Transtorno de ansiedade e depressão	8
2023-04-24 12:58:52	Paulo	Demanda espontânea	Casa de Saúde	Emergencia	Sim	Sim	Não	Paciente	Adriano Oliveira	RMC	SP	Masculino	45	Branca	Ensino médio completo	Tontura ou vertigem	Sintomas neurológicos	Sim	Não		HAS	Nega	Nega	Nega	Nega	Nega	Nega	Nega	100	>ou=70	Não	0	Não	Não		0	0	Não		Não	Não	Não	Antihipertensivos		Consultório convênio		HAS	10
2023-04-24 13:05:58	Luana	Demanda espontânea	PUCC SUS	Corredor	Sim	Sim	Não	Paciente	Teresa de Camargo Serrano	RMC	SP	Feminino	72	Branca	Ensino fundamental incompleto	Dor em membros	Dor	Sim	Sim	Neoplasia	Neoplasia maligna	Deterioração da capacidade funcional devido à progressão do câncer, Estado físico muito debilitado para tratamento do câncer ou tratamento dos sintomas	Nega	Nega	Nega	Nega	Nega	Incapaz de vestir-se, caminhar ou comer sem ajuda	60	40-60	Sim	0	Não	Sim	Dor	>3	>3	Não		Não	Não	Não	Analgésicos	Não	UBS, Ambulatório	Não	Massa cervical em investigação	10
2023-04-24 13:15:43	Miguel	Demanda espontânea	Vera Cruz	Observação	Sim	Sim	Sim	Paciente	Angelica Trevenzolli Giuzio	RMC	SP	Feminino	91	Branca	Ensino fundamental completo	Prurido	Outros	Sim	Sim	Síndrome da fragilidade do idoso	Síndrome da fragilidade do idoso	Nega	Nega	Nega	Nega	Nega	Nega	Episódios frequentes de febre ou infecções; pneumonia aspirativa	70	>ou=70	Não	0	Não	Não		0	1-3	Não		Não	Sim	Não	Analgésicos, Antiarritmicos, Loratadina		Hospital	Não	Arritmia	10
2023-04-24 13:31:01	Carla	Demanda espontânea	PUCC SUS	Emergencia	Sim	Sim	Não	Paciente	Pedro percival trevisan	Campinas	SP	Masculino	83	Branca	Não estudou	Perdas transitórias da consciência	Sintomas neurológicos	Sim	Sim	Cardiopatia	Cardiopatia: IC, IAM, CHAGAS, MIOCARDITE, VALVOPATIAS ENTRE OUTRAS, Diabetes grave com lesão de órgão alvo, HAS grave com lesão de órgão alvo	Nega	Doença coronariana extensa e intratável com falta de ar ou dor precordial em repouso ou aos mínimos esforços, Doença vascular periférica grave e inoperável	Nega	Nega	Nega	Nega	Nega	50	40-60	Não	1-3	Não	Sim	Dor	1-3	>3	Não		Não	Sim	Não	Antihipertensivos, Antiarritmicos, Hipoglicemiantes, Dislipidemiantes, Beta bloqueadores, Antiagregantes plaquetários, Medicação para próstata	Não	Ambulatório	Não	HAS, DM, DLP, Arritmia, Hpb	9
2023-04-24 13:33:34	Miguel	Demanda espontânea	Vera Cruz	Observação	Sim	Sim	Não	Paciente	Cíntia Saturnino Ferreira	RMC	SP	Feminino	30	Parda	Ensino superior completo	Procedimentos	Outros	Não	Não		Nega comorbidades	Nega	Nega	Nega	Nega	Nega	Nega	Nega	100	>ou=70	Não	0	Não	Não		1-3	0	Não		Não	Não	Não	Analgésicos		Consultório convênio	Não		8
2023-04-24 13:49:06	Carla	Demanda espontânea	PUCC SUS	Observação	Sim	Sim	Não	Acompanhante	Dilma Alves campos da Silva	Campinas	SP	Feminino	61	Preta	Ensino fundamental completo	Dor torácica	Dor	Sim	Não		Cardiopatia: IC, IAM, CHAGAS, MIOCARDITE, VALVOPATIAS ENTRE OUTRAS	Nega	Nega	Nega	Nega	Nega	Nega	Nega	100	>ou=70	Não	0	Não	Não		1-3	1-3	Não		Não	Não	Não	Antihipertensivos, Antiagregantes plaquetários		Não faz acompanhamento	Não	HAS, DM, DLP, Obesidade	5
2023-04-24 13:58:24	Miguel	Demanda espontânea	Vera Cruz	Emergencia	Sim	Sim	Não	Paciente	Mariam Bezerra Stenger	RMC	SP	Feminino	39	Branca	Ensino superior completo	Inapetência	Fadiga e inapetencia	Não	Não		Nega comorbidades	Nega	Nega	Nega	Nega	Nega	Nega	Nega	90	>ou=70	Não	0	Não	Não		1-3	0	Não		Não	Não	Não	Antidepressivos		Consultório convênio	Não		6
2023-04-24 13:59:21	Carla	SAMU	PUCC SUS	Emergencia	Sim	Sim	Sim	Acompanhante	Claudir de marchi	Campinas	SP	Masculino	66	Branca	Ensino superior incompleto	Dor abdominal	Dor	Sim	Sim	Neurológica	ELA	Nega	Nega	Nega	Necessidade de oxigenioterapia por longo prazo	Nega	Deterioração progressiva da capacidade física e/ou da função cogntiva mesmo com terapia otimizada, Problemas da fala com dificuldade progressiva de comunicação e/ou deglutição, Pneumonia aspirativa recorrente; falta de ar ou insuficiência respiratória	Nega	20	<ou=30	Não	>3	Sim	Sim		>3	>3	Sim	5 meses	Sim	Sim	Sim	Analgésicos, Buscopan para conforto, acetil, riluzol	Não	SAD	Sim	Transtorno de ansiedade e depressão	8	Faz uso de bipap
2023-04-24 13:59:29	Fernanda	Demanda espontânea	UNICAMP	Observação	Sim	Sim	Sim	Paciente	Bartolomeu Rocha dos Santos	Campinas	SP	Masculino	81	Preta	Ensino fundamental incompleto	Hda hdb	Outros	Sim	Não		HAS, Arritmia	Nega	Nega	Nega	Nega	Nega	Nega	Nega	100	>ou=70	Não	0	Não	Não		1-3	0	Não		Não	Não	Não	Antihipertensivos		Não faz acompanhamento	Não	HAS, Arritmia	5
2023-04-24 14:05:31	Felipe	SAMU	UNICAMP	Emergencia	Sim	Sim	Não	Paciente	Darcio Mariano Alba	Não RMC	SP	Masculino	48	Branca	Ensino médio completo	Queda de parapente	Outros	Não	Não		Nega comorbidades	Nega	Nega	Nega	Nega	Nega	Nega	Nega	100	>ou=70	Não	0	Não	Não		0	0	Não		Não	Não	Não	Nega		Não faz acompanhamento	Não		0	Nao quis falar. Muito insatisfeito
2023-04-24 14:14:56	Carla	Demanda espontânea	PUCC SUS	Observação	Sim	Não	Sim	Acompanhante	Odezio Paulino da Silva castanheira	Campinas	SP	Masculino	74	Branca	Ensino médio completo	Inapetência	Fadiga e inapetencia	Sim	Sim	Demencia	AVC, Síndrome demencial	Nega	Nega	Nega	Nega	Nega	Deterioração progressiva da capacidade física e/ou da função cogntiva mesmo com terapia otimizada, Problemas da fala com dificuldade progressiva de comunicação e/ou deglutição	Incapaz de vestir-se, caminhar ou comer sem ajuda, Redução da ingestão de alimentos e líquidos e dificuldades na deglutição, Incontinência urinária e fecal, Incapaz de manter contato verbal; pouca interação social	20	<ou=30	Sim	1-3	Não	Sim	inapetencia	1-3	1-3	Sim	1 ano	Sim	Sim	Sim	Não recorda		Ambulatório, SAD, Não faz acompanhamento	Não	Tumor maligno de bexiga	10
2023-04-24 14:22:16	Daniela	Cross	UNICAMP	Emergencia	Sim	Não	Sim	Acompanhante	Maria Crizeide Rodrigues de Oliveira	RMC	SP	Feminino	83	Branca	Ensino fundamental incompleto	Dor torácica	Dor	Sim	Sim	Cardiopatia, Sindrome da fragilidade do idos	Cardiopatia: IC, IAM, CHAGAS, MIOCARDITE, VALVOPATIAS ENTRE OUTRAS, Sindrome da fragilidade do idoso	Nega	Nega	Nega	Nega	Nega	Nega	Fratura de fêmur, múltiplas quedas	40	40-60	Sim	1-3	Não	Não		1-3	1-3	Sim	3 meses	Não	Não		Analgésicos, Antiarritmicos		UBS	Não	Cardiopatia, Doenças osteomusculares	10	Apesar da demora, os médicos, os residentes e enfermagem estão cuidando muito bem dela.
2023-04-24 14:24:13	Fernanda	Demanda espontânea	UNICAMP	Observação	Sim	Sim	Não	Paciente	Marta Maria rodrigues de Sousa grattan	RMC	SP	Feminino	48	Parda	Ensino médio completo	Dor torácica	Dor	Sim	Não		HAS grave com lesão de órgão alvo	Nega	Nega	Nega	Nega	Nega	Nega	Nega	100	>ou=70	Não	1-3	Não	Sim	Dor	1-3	1-3	Não		Não	Não	Não	Analgésicos, Antihipertensivos, Antiarritmicos, Hipoglicemiantes, Insulina, Corticóides, Imunossupressores, Diuréticos, Dislipidemiantes, Beta bloqueadores, Antiagregantes plaquetários	Não	Ambulatório	Não	HAS, DM, DLP, Transplante renal	10
2023-04-24 14:24:13	Felipe	Cross	UNICAMP	Emergencia	Sim	Sim	Não	Paciente	Jose Rodrigues dos Santos	Campinas	SP	Masculino	74	Branca	Ensino fundamental incompleto	Procedimentos	Outros	Sim	Não		Cardiopatia, HAS, DLP	Nega	Nega	Nega	Nega	Nega	Nega	Nega	70	>ou=70	Não	0	Não	Não		1-3	1-3	Não		Sim	Não	Não	Antihipertensivos, Dislipidemiantes, Antiagregantes plaquetários		Não faz acompanhamento	Não	Cardiopatia, HAS, DLP	10
2023-04-24 14:31:05	Carla	Cross	PUCC SUS	Observação	Sim	Sim	Não	Paciente	Olímpio Ferreira pinto filho	Não RMC	SP	Masculino	74	Parda	Ensino fundamental incompleto	Dor torácica	Dor	Sim	Sim	Cardiopatia	Cardiopatia: IC, IAM, CHAGAS, MIOCARDITE, VALVOPATIAS ENTRE OUTRAS	Nega	Doença coronariana extensa e intratável com falta de ar ou dor precordial em repouso ou aos mínimos esforços	Nega	Nega	Nega	Nega	Nega	80	>ou=70	Não	0	Não	Sim	Dispneia	>3	0	Não		Não	Não	Não	Antihipertensivos, Antiarritmicos, Antiagregantes plaquetários	Não	Ambulatório	Não	Cardiopatia, Doença de chagas, ex-tabagista	10
2023-04-24 14:42:47	Paulo	Demanda espontânea	Casa de Saúde	Emergencia	Sim	Sim	Sim	Acompanhante	Clovis luquesi	Campinas	SP	Masculino	88	Branca	Ensino fundamental completo	Trauma braço	Outros	Sim	Sim	Demencia	Síndrome demencial	Nega	Nega	Nega	Nega	Nega	Nega	Fratura de fêmur, múltiplas quedas	60	40-60	Sim	1-3	Não	Não		0	0	Não		Não	Não	Não	Analgésicos, Hipoglicemiantes, Antidepressivos, Antipsicóticos, Antiagregantes plaquetários		Consultório convênio	Não	DM, Sindrome Demencial, Transtorno de ansiedade e depressão, Doenças osteomusculares	9
2023-04-24 14:46:30	Miguel	Demanda espontânea	Vera Cruz	Observação	Sim	Sim	Não	Paciente	Alexandre De Carvalho Godoy	Campinas	SP	Masculino	49	Branca	Ensino superior completo	Dor em membros	Dor	Não	Não		Nega comorbidades	Nega	Nega	Nega	Nega	Nega	Nega	Nega	100	>ou=70	Não	0	Não	Não		1-3	1-3	Não		Não	Não	Não	Analgésicos		Não faz acompanhamento	Não		9
2023-04-24 14:46:41	Daniela	Cross	UNICAMP	Emergencia	Sim	Sim	Não	Paciente	Rosangela Aparecida Schiavone	Campinas	SP	Feminino	65	Branca	Ensino médio incompleto	Dor em membros	Dor	Sim	Não		Cardiopatia: IC, IAM, CHAGAS, MIOCARDITE, VALVOPATIAS ENTRE OUTRAS	Nega	Nega	Nega	Nega	Nega	Nega	Nega	100	>ou=70	Sim	0	Não	Não		1-3	0	Não		Não	Não	Não	Analgésicos, Antihipertensivos, Hipoglicemiantes, Vitaminas		UBS, Ambulatório	Não	HAS, DM	9	Precisa separar mais as macas, muito apertado.
2023-04-24 14:47:47	Fernanda	Demanda espontânea	UNICAMP	Corredor	Não
2023-04-24 15:01:57	Felipe	Demanda espontânea	UNICAMP	Corredor	Sim	Sim	Sim	Acompanhante	Roberto Betti	Campinas	SP	Masculino	67	Branca	Ensino fundamental incompleto	Queda da propria altura	Outros	Sim	Sim	Demencia	Síndrome demencial	Nega	Nega	Nega	Nega	Nega	Deterioração progressiva da capacidade física e/ou da função cogntiva mesmo com terapia otimizada	Nega	60	40-60	Sim	0	Não	Sim	inapetencia	0	0	Não		Não	Não	Não	Antidepressivos, Prolopa 200/50 / Donezepila / clonazepam	Não	Ambulatório	Não	AVC	8
2023-04-24 15:05:09	Paulo	Demanda espontânea	Casa de Saúde	Observação	Sim	Sim	Não	Paciente	Vanda	Campinas	SP	Feminino	57	Branca	Ensino médio completo	Dor nas costas	Dor	Sim	Não		HAS, DM	Nega	Nega	Nega	Nega	Nega	Nega	Nega	100	>ou=70	Não	0	Não	Não		0	0	Não		Não	Não	Não	Analgésicos, Antihipertensivos, Hipoglicemiantes		Consultório convênio	Não	HAS, DM	10
2023-04-24 15:14:31	Carla	Demanda espontânea	PUCC SUS	Corredor	Sim	Sim	Não	Paciente	Alexandre de Paula Nunes	Campinas	SP	Masculino	52	Branca	Ensino médio completo	Dor torácica	Dor	Sim	Sim	Hepatopatia	Hepatopatia: Cirrose independente da etiologia	Nega	Nega	Nega	Nega	Cirrose avançada, Ascite resistente a diuréticos, Peritonite bacteriana	Nega	Nega	50	40-60	Sim	1-3	Não	Sim	Dor, ascite	>3	>3	Não		Sim	Não	Não	Analgésicos, Antihipertensivos, Hipoglicemiantes, Laxantes, Insulina, Vitaminas, Diuréticos, Dislipidemiantes, Inibidor de bomba de prótons, Buscopan, tta hepatite	Não	Ambulatório	Não	HAS, DM, Hepatite c	10
2023-04-24 15:16:33	Fernanda	Demanda espontânea	UNICAMP	Observação	Sim	Sim	Sim	Paciente	Antero Ferreira da Silva	RMC	SP	Feminino	68	Parda	Ensino fundamental completo	Dispneia	Dispneia	Sim	Sim	Neoplasia	Neoplasia maligna	Deterioração da capacidade funcional devido à progressão do câncer	Nega	Nega	Nega	Nega	Nega	Nega	90	>ou=70	Sim	0	Não	Sim	Dispneia	0	0	Não		Não	Não	Não	Antihipertensivos, Antiarritmicos, Diuréticos, Dislipidemiantes, Beta bloqueadores, Antiagregantes plaquetários, Inibidor de bomba de prótons, BETA 2 agonistas de longa + corticoide inalatório	Não	Ambulatório	Não	Cardiopatia, Neoplasia maligna, HAS, DM, DLP, Arritmia	8
2023-04-24 15:23:52	Carla	Demanda espontânea	PUCC SUS	Observação	Não
2023-04-24 15:24:21	Daniela	Cross	UNICAMP	Observação	Sim	Sim	Não	Paciente	Tais Helena Bartelt	Não RMC	SP	Feminino	31	Branca	Ensino superior completo	Fratura fíbula	Outros	Sim	Não		Neoplasia maligna	Nega	Nega	Nega	Nega	Nega	Nega	Nega	100	>ou=70	Não	0	Não	Não		0	0	Não		Não	Não	Não	Antidepressivos, Vitaminas		UBS, Hospital	Não		8	Superlotado, atendimento demorado, estou aguardando vaga aqui desde dia 20/04
2023-04-24 15:24:33	Felipe	Demanda espontânea	UNICAMP	Observação	Sim	Sim	Não	Paciente	Vera Lucia de Oliveira	Campinas	SP	Feminino	62	Preta	Ensino fundamental incompleto	Dor em membros	Dor	Sim	Não		HAS	Nega	Nega	Nega	Nega	Nega	Nega	Nega	80	>ou=70	Não	0	Não	Não		0	0	Não		Não	Não	Não	Antihipertensivos		Não faz acompanhamento	Não	HAS	9
2023-04-24 15:27:58	Carla	Cross	PUCC SUS	Corredor	Sim	Sim	Não	Paciente	Vinicius zenardi moia	Campinas	SP	Masculino	47	Branca	Ensino fundamental incompleto	Crise convulsiva	Sintomas neurológicos	Não	Não		Nega comorbidades	Nega	Nega	Nega	Nega	Nega	Nega	Nega	100	>ou=70	Não	0	Não	Não		0	0	Não		Não	Não	Não	Nega		Não faz acompanhamento	Não		8
2023-04-24 15:34:39	Miguel	Demanda espontânea	Vera Cruz	Observação	Sim	Sim	Não	Paciente	Sérgio Martines	Campinas	SP	Masculino	56	Branca	Ensino superior completo	Síndrome gripal	Síndrome gripal	Não	Não		Nega comorbidades	Nega	Nega	Nega	Nega	Nega	Nega	Nega	100	>ou=70	Não	0	Não	Não		0	0	Não		Não	Não	Não	Analgésicos		Não faz acompanhamento	Não		9
2023-04-24 15:36:49	Paulo	Demanda espontânea	Casa de Saúde	Observação	Sim	Sim	Não	Paciente	Daiane Sarti	RMC	SP	Feminino	35	Branca	Ensino superior completo	Síndrome gripal	Síndrome gripal	Não	Não		Nega comorbidades	Nega	Nega	Nega	Nega	Nega	Nega	Nega	100	>ou=70	Não	0	Não	Não		0	0	Não		Não	Não	Não	Nega		Não faz acompanhamento	Não		8
2023-04-24 15:44:06	Carla	Demanda espontânea	PUCC SUS	Emergencia	Sim	Sim	Não	Paciente	Tereza da Costa restra	Campinas	SP	Feminino	92	Branca	Ensino fundamental incompleto	Dor em membros	Dor	Sim	Não		HAS grave com lesão de órgão alvo	Nega	Nega	Nega	Nega	Nega	Nega	Nega	70	>ou=70	Não	0	Não	Não		0	0	Não		Não	Não	Não	Antihipertensivos, Insulina		Não faz acompanhamento	Não	DM	1
2023-04-24 15:55:21	Miguel	Demanda espontânea	Vera Cruz	Observação	Sim	Sim	Não	Paciente	Vinicius de Macedo Pinto	Campinas	SP	Masculino	40	Branca	Ensino superior completo	Dispneia	Dispneia	Sim	Não		HAS, Transtorno de ansiedade	Nega	Nega	Nega	Nega	Nega	Nega	Nega	90	>ou=70	Não	0	Não	Sim	Dispneia	1-3	1-3	Não		Não	Não	Não	Antihipertensivos, Antidepressivos, BETA 2 agonistas de longa + corticoide inalatório	Não	Consultório convênio	Não	HAS, Transtorno de ansiedade e depressão	8
2023-04-24 15:59:20	Paulo	Demanda espontânea	Casa de Saúde	Emergencia	Sim	Não	Sim	Acompanhante	Maria Antonieta	Campinas	SP	Feminino	80	Branca	Ensino médio completo	Dispneia	Dispneia	Sim	Sim	DPOC	DPOC	Nega	Nega	Nega	Falta de ar em repouso ou aos mínimos esforços entre as exacerbações	Nega	Nega	Nega	70	>ou=70	Não	0	Não	Sim	Dispneia	1-3	1-3	Não		Não	Não	Não	Antihipertensivos, Antiarritmicos, Antidepressivos	Não	Consultório convênio		DPOC, HAS, Arritmia	10
2023-04-24 16:00:19	Fernanda	Demanda espontânea	UNICAMP	Observação	Sim	Sim	Não	Paciente	Sandra santos	Campinas	SP	Feminino	57	Branca	Ensino médio completo	Dispneia	Dispneia	Sim	Não		HIV	Nega	Nega	Nega	Nega	Nega	Nega	Nega	100	>ou=70	Sim	0	Não	Sim	Dispneia	0	1-3	Não		Sim	Não	Não	Antihipertensivos, Nistatina, coquetel hiv	Não	Ambulatório	Não	DPOC, HAS, Hiv	10
2023-04-24 16:02:23	Miguel	Demanda espontânea	Vera Cruz	Observação	Sim	Sim	Não	Paciente	Gabriel Neves	campinas	SP	Masculino	24	Branca	Ensino superior incompleto	Crise ansiedade	Ansiedade	Não	Não		Nega comorbidades	Nega	Nega	Nega	Nega	Nega	Nega	Nega	100	>ou=70	Sim	0	Não	Não		0	0	Não		Não	Não	Não	Antidepressivos		Não faz acompanhamento	Não		9
2023-04-24 16:06:27	Carla	Demanda espontânea	PUCC SUS	Corredor	Sim	Sim	Não	Paciente	Tereza de Camargo Serrano	RMC	SP	Feminino	72	Parda	Ensino fundamental incompleto	Dor em membros	Dor	Sim	Sim	Neoplasia	Neoplasia maligna	Deterioração da capacidade funcional devido à progressão do câncer	Nega	Nega	Nega	Nega	Nega	Nega	50	40-60	Sim	0	Não	Sim	Dor, edema	>3	>3	Não		Não	Não	Não	Analgésicos	Não	Ambulatório	Não		10
2023-04-24 16:09:33	Miguel	Demanda espontânea	Vera Cruz	Observação	Sim	Sim	Não	Paciente	Thalita de Oliveira	Campinas	SP	Feminino	33	Branca	Ensino superior completo	Síndrome gripal	Síndrome gripal	Não	Não		Nega comorbidades	Nega	Nega	Nega	Nega	Nega	Nega	Nega	100	>ou=70	Não	0	Não	Não		0	0	Não		Não	Não	Não	Analgésicos, Corticóides		Não faz acompanhamento	Não		10
2023-04-24 16:13:08	Paulo	Demanda espontânea	Casa de Saúde	Emergencia	Sim	Sim	Sim	Acompanhante	Rosemary rocha	RMC	SP	Feminino	74	Branca	Ensino superior completo	Fadiga e\ou cansaço	Fadiga e inapetencia	Sim	Não		DLP	Nega	Nega	Nega	Nega	Nega	Nega	Nega	80	>ou=70	Não	0	Não	Não		0	0	Não		Não	Não	Não	Vitaminas, Dislipidemiantes		Consultório convênio	Não	DLP	10
2023-04-24 16:13:30	Miguel	Demanda espontânea	Vera Cruz	Observação	Sim	Sim	Sim	Paciente	Jessica Neves	Campinas	SP	Feminino	32	Branca	Ensino superior completo	Síndrome gripal	Síndrome gripal	Não	Não		Nega comorbidades	Nega	Nega	Nega	Nega	Nega	Nega	Nega	100	>ou=70	Não	0	Não	Não		0	1-3	Não		Não	Não	Não	Analgésicos, Corticóides		Não faz acompanhamento	Não		10
2023-04-24 16:23:54	Carla	Demanda espontânea	PUCC SUS	Corredor	Sim	Sim	Sim	Paciente	Francisca de Abreu lira Ramos	Campinas	SP	Feminino	66	Branca	Ensino fundamental incompleto	Dispneia	Dispneia	Sim	Sim	Neoplasia	Neoplasia maligna	Deterioração da capacidade funcional devido à progressão do câncer, Estado físico muito debilitado para tratamento do câncer ou tratamento dos sintomas	Nega	Nega	Nega	Nega	Nega	Nega	40	40-60	Sim	1-3	Não	Sim	Dor, Dispneia	1-3	1-3	Não		Não	Não	Não	Analgésicos, Inibidor de bomba de prótons	Não	Hospital	Não	HAS, DM, DLP	10
2023-04-24 16:37:10	Miguel	Demanda espontânea	Vera Cruz	Observação	Sim	Sim	Não	Paciente	Shizue Figueiredo	Campinas	SP	Feminino	42	Branca	Ensino superior completo	Diarréia	Dispneia	Não	Não		Nega comorbidades	Nega	Nega	Nega	Nega	Nega	Nega	Nega	90	>ou=70	Não	0	Não	Não		>3	>3	Não		Sim	Sim	Não	Antidepressivos, Medicações para insônia, Vitaminas		Consultório convênio	Não	Transtorno de ansiedade e depressão	7
2023-04-24 16:44:11	Fernanda	Demanda espontânea	UNICAMP	Observação	Sim	Sim	Não	Paciente	Dirce Pérez moreira	RMC	SP	Feminino	51	Branca	Ensino médio completo	Fadiga e\ou cansaço	Fadiga e inapetencia	Sim	Sim	Neoplasia	Neoplasia maligna	Deterioração da capacidade funcional devido à progressão do câncer	Nega	Nega	Nega	Nega	Nega	Nega	60	40-60	Sim	1-3	Sim	Sim	Fraqueza	1-3	1-3	Não		Não	Não	Não	Quimioterápicos	Não	Ambulatório	Sim		1
2023-04-24 16:50:36	Carla	Demanda espontânea	PUCC SUS	Corredor	Sim	Sim	Sim	Paciente	José Mateus Pereira Santana	Campinas	SP	Masculino	55	Parda	Não estudou	Dispneia	Dispneia	Sim	Sim	Neoplasia	Neoplasia maligna	Deterioração da capacidade funcional devido à progressão do câncer	Nega	Estágios 4 e 5 de doença renal crônica (TFG< 30ml/min) com piora clínica	Falta de ar em repouso ou aos mínimos esforços entre as exacerbações	Nega	Nega	Nega	60	40-60	Sim	1-3	Não	Sim	Dispneia, emagrecimento	1-3	1-3	Não		Sim	Sim	Não	Antihipertensivos, Hipoglicemiantes, Insulina, Diuréticos, Antiagregantes plaquetários	Não	Ambulatório	Não	Cardiopatia, Doença renal crônica, DPOC, HAS, DM, DLP, Tabagista	10
2023-04-24 17:02:00	Giovanna	Demanda espontânea	PUCC SUS	Corredor	Sim	Não	Sim	Acompanhante	Florinda Lima da Silva	RMC	SP	Feminino	66	Parda	Ensino fundamental incompleto	Fadiga e\ou cansaço	Fadiga e inapetencia	Sim	Sim	Neoplasia	Neoplasia maligna	Deterioração da capacidade funcional devido à progressão do câncer	Nega	Nega	Falta de ar em repouso ou aos mínimos esforços entre as exacerbações, Necessidade de oxigenioterapia por longo prazo, Já precisou de ventilação para insuficiência respiratória ou ventilação é contraindicada	Nega	Nega	Nega	40	40-60	Sim	1-3	Não	Sim	Dor, Dispneia	1-3	>3	Não		Não	Sim	Não	Analgésicos, Antihipertensivos, Antidepressivos, Vitaminas, BETA 2 agonistas de longa + corticoide inalatório	Não	Ambulatório			10
2023-04-24 17:17:50	Carla	Demanda espontânea	PUCC SUS	Observação	Sim	Sim	Não	Paciente	Avelino Gonçalves Monteiro	Campinas	SP	Masculino	73	Parda	Ensino fundamental incompleto	Dispneia	Dispneia	Sim	Sim	Cardiopatia	Cardiopatia: IC, IAM, CHAGAS, MIOCARDITE, VALVOPATIAS ENTRE OUTRAS	Nega	Classe funcional III/IV de NYHA- insuficiência cardíaca	Nega	Nega	Nega	Nega	Nega	40	40-60	Não	1-3	Não	Sim	Dispneia	0	0	Não		Sim	Não	Não	Analgésicos, Antihipertensivos, Antiarritmicos, Hipoglicemiantes, Diuréticos, Dislipidemiantes, Beta bloqueadores, Antiagregantes plaquetários, Anticoagulantes	Não	Ambulatório	Não	HAS, DM, DLP	10
2023-04-24 17:21:18	Miguel	Demanda espontânea	Vera Cruz	Emergencia	Sim	Não	Sim	Acompanhante	Renato Serra Filho	RMC	SP	Masculino	85	Branca	Ensino superior completo	Alterações Urinárias	Outros	Sim	Sim	Neoplasia, Demencia, Sindrome da fragilidade do idoso	Neoplasia maligna, Síndrome demencial, Síndrome da fragilidade do idoso	Deterioração da capacidade funcional devido à progressão do câncer	Nega	Nega	Nega	Nega	Problemas da fala com dificuldade progressiva de comunicação e/ou deglutição	Incapaz de vestir-se, caminhar ou comer sem ajuda, Redução da ingestão de alimentos e líquidos e dificuldades na deglutição, Incapaz de manter contato verbal; pouca interação social	50	40-60	Sim	1-3	Sim	Sim	Dor	1-3	1-3	Sim	5 anos	Não	Não	Não	Analgésicos, Antihipertensivos, Diuréticos, Anticoagulantes	Não	Consultório convênio	Não	Neoplasia maligna, DLP, Sindrome Demencial	8
2023-04-24 17:25:59	Paulo	Demanda espontânea	Casa de Saúde	Observação	Sim	Sim	Sim	Paciente	Lourdes posseton	Campinas	SP	Feminino	77	Branca	Ensino fundamental incompleto	Perdas transitórias da consciência	Sintomas neurológicos	Sim	Não		HAS, DLP	Nega	Nega	Nega	Nega	Nega	Nega	Nega	80	>ou=70	Não	0	Não	Não		1-3	1-3	Não		Não	Não	Não	Antihipertensivos, Dislipidemiantes		Consultório convênio	Não	HAS, DLP	10
2023-04-24 17:29:37	Miguel	Demanda espontânea	Vera Cruz	Observação	Sim	Sim	Não	Paciente	Vladimir Benedito Ribeiro	Campinas	SP	Masculino	65	Branca	Ensino médio completo	Dor nas costas	Dor	Sim	Não		HAS, DM, DLP	Nega	Nega	Nega	Nega	Nega	Nega	Nega	90	>ou=70	Não	0	Não	Não		0	0	Não		Não	Não	Não	Analgésicos, Antihipertensivos, Hipoglicemiantes		Hospital	Não	HAS, DM, DLP	7
2023-04-24 17:29:42	Paulo	Demanda espontânea	Casa de Saúde	Emergencia	Não
2023-04-24 17:45:36	Carla	Demanda espontânea	PUCC SUS	Corredor	Sim	Sim	Não	Paciente	Cláudio Henrique Pereira	Campinas	SP	Masculino	68	Parda	Ensino médio completo	Dispneia	Dispneia	Sim	Sim	DPOC, Neoplasia	DPOC, Neoplasia maligna	Deterioração da capacidade funcional devido à progressão do câncer, Estado físico muito debilitado para tratamento do câncer ou tratamento dos sintomas	Nega	Nega	Falta de ar em repouso ou aos mínimos esforços entre as exacerbações	Nega	Nega	Nega	70	>ou=70	Sim	1-3	Não	Sim	Dor, Dispneia	1-3	1-3	Não		Não	Não	Não	Analgésicos, Morfina	Sim	Consultório convênio	Não		8	Falta comunicação
2023-04-24 17:55:54	Carla	SAMU	PUCC SUS	Observação	Sim	Não	Sim	Acompanhante	Josefina de Barros Basseti	RMC	SP	Feminino	66	Branca	Ensino fundamental incompleto	Náusea e Vômitos	Sintomas Gastro intestinais	Sim	Sim	Neoplasia	Neoplasia maligna	Deterioração da capacidade funcional devido à progressão do câncer, Estado físico muito debilitado para tratamento do câncer ou tratamento dos sintomas	Nega	Nega	Nega	Nega	Nega	Nega	10	<ou=30	Sim	1-3	Sim	Sim	Dor, vômitos	>3	>3	Sim	15 dias	Sim	Sim	Não	Analgésicos, Opióides, Quimioterápicos, Morfina, Plasil	Sim	Ambulatório	Não	HAS	5	12 horas aguardando na cadeira de rodas
2023-04-24 17:56:57	Paulo	Demanda espontânea	Casa de Saúde	Emergencia	Sim	Sim	Sim	Paciente	Maria Sueli	Campinas	SP	Feminino	71	Branca	Ensino superior completo	Tontura ou vertigem	Sintomas neurológicos	Sim	Não		HAS, DM, Glaucoma	Nega	Nega	Nega	Nega	Nega	Nega	Nega	90	>ou=70	Não	0	Não	Não		0	0	Não		Não	Não	Não	Antihipertensivos, Hipoglicemiantes, Dislipidemiantes, Glaucoma		Consultório convênio	Não	HAS, DM, Glaucoma	8
2023-04-24 18:09:11	Carla	SAMU	PUCC SUS	Emergencia	Sim	Não	Sim	Acompanhante	Anair de Almeida de Santana	Campinas	SP	Feminino	70	Parda	Não estudou	Alteração de forças em membros	Sintomas neurológicos	Sim	Sim	Neurológica	AVC	Nega	Nega	Nega	Nega	Nega	Deterioração progressiva da capacidade física e/ou da função cogntiva mesmo com terapia otimizada, Problemas da fala com dificuldade progressiva de comunicação e/ou deglutição	Nega	30	<ou=30	Sim	1-3	Sim	Não		0	0	Não		Não	Não	Sim	Antihipertensivos, Insulina, Dislipidemiantes, Inibidor de bomba de prótons		Não faz acompanhamento	Não	HAS, DM	10
2023-04-24 18:12:15	Carla	Demanda espontânea	PUCC SUS	Emergencia	Não
2023-04-24 18:12:50	Miguel	Demanda espontânea	Vera Cruz	Observação	Sim	Sim	Não	Paciente	Alvaro Finazzi	Não RMC	SP	Masculino	86	Branca	Ensino superior completo	Síndrome gripal	Síndrome gripal	Sim	Não		Nega comorbidades	Nega	Nega	Nega	Nega	Nega	Nega	Nega	90	>ou=70	Não	0	Não	Não		0	0	Não		Não	Não	Não	Antihipertensivos, Antidepressivos, Dislipidemiantes, Anticoagulantes		Hospital	Não	HAS, DLP	10
2023-04-24 18:16:00	Fernanda	Cross	UNICAMP	Observação	Sim	Sim	Não	Paciente	Maria onaide da Silva	RMC	SP	Feminino	57	Parda	Ensino fundamental incompleto	Dispneia	Dispneia	Sim	Não		HAS, Doença reumatismal, Transtorno de ansiedade e depressão, Doenças osteomusculares	Nega	Nega	Nega	Nega	Nega	Nega	Nega	70	>ou=70	Sim	0	Não	Sim	Dispneia	1-3	1-3	Não		Sim	Sim	Não	Antidepressivos, Medicações para insônia	Sim	Não faz acompanhamento	Não	HAS, Doença reumatismal, Transtorno de ansiedade e depressão, Doenças osteomusculares	8
2023-04-24 18:20:02	Felipe	Cross	UNICAMP	Observação	Sim	Sim	Sim	Acompanhante	Adilerme Conegundes Joazeiro	Não RMC	SP	Masculino	73	Branca	Ensino médio completo	Febre	febre	Sim	Sim	Neoplasia	Neoplasia maligna	Deterioração da capacidade funcional devido à progressão do câncer	Nega	Nega	Nega	Nega	Nega	Nega	90	>ou=70	Não	1-3	Não	Sim	Dor	1-3	>3	Não		Sim	Sim	Não	Antihipertensivos, Hipoglicemiantes, Insulina	Não	Ambulatório	Não	HAS, DM	2
2023-04-24 18:25:37	Miguel	Demanda espontânea	Vera Cruz	Observação	Sim	Sim	Sim	Paciente	Raquel Finazzi	Não RMC	SP	Feminino	86	Branca	Ensino médio completo	Síndrome gripal	Síndrome gripal	Não	Não		Nega comorbidades	Nega	Nega	Nega	Nega	Nega	Nega	Nega	90	>ou=70	Não	0	Não	Não		0	0	Não		Não	Não	Não	Antidepressivos		Hospital	Não	Transtorno de ansiedade e depressão	10
2023-04-24 18:27:50	Miguel	Demanda espontânea	Vera Cruz	Observação	Sim	Sim	Sim	Paciente	Alvaro Finazzi	Não RMC	SP	Masculino	86	Branca	Ensino superior completo	Síndrome gripal	Síndrome gripal	Sim	Não		HAS, DLP	Nega	Nega	Nega	Nega	Nega	Nega	Nega	90	>ou=70	Não	0	Não	Não		0	0	Não		Não	Não	Não	Antihipertensivos, Antidepressivos, Anticoagulantes		Hospital	Não	HAS, DLP, Transtorno de ansiedade e depressão	10
2023-04-24 18:37:43	Miguel	Demanda espontânea	Vera Cruz	Observação	Sim	Sim	Sim	Paciente	Nadir Passerani	Campinas	SP	Feminino	86	Branca	Ensino fundamental incompleto	Cefaléia	Dor	Sim	Não		Hipotireoidismo	Nega	Nega	Nega	Nega	Nega	Nega	Nega	90	>ou=70	Não	0	Não	Não		0	0	Não		Não	Não	Não	Analgésicos, Levotiroxina		Não faz acompanhamento	Não	Hipotireoidismo	8
2023-04-24 18:39:05	Fernanda	Demanda espontânea	UNICAMP	Observação	Sim	Sim	Sim	Paciente	Rodrigo Alves da cunha	RMC	SP	Masculino	64	Branca	Ensino fundamental completo	Crise convulsiva	Sintomas neurológicos	Sim	Não		AVC	Nega	Nega	Nega	Nega	Nega	Deterioração progressiva da capacidade física e/ou da função cogntiva mesmo com terapia otimizada	Nega	100	>ou=70	Sim	1-3	Não	Sim	Crises convulsivas	1-3	0	Não		Não	Não	Não	Antihipertensivos, Hipoglicemiantes, Dislipidemiantes, Anti convulsivantes	Não	Ambulatório	Não	HAS, DM, DLP	10
2023-04-24 18:59:33	Miguel	Demanda espontânea	Vera Cruz	Observação	Sim	Sim	Sim	Paciente	Dalecio Pastor	Campinas	SP	Masculino	78	Branca	Ensino superior completo	Tontura ou vertigem	Sintomas neurológicos	Sim	Não		HAS, DM	Nega	Nega	Nega	Nega	Nega	Nega	Nega	90	>ou=70	Não	0	Não	Não		0	0	Não		Não	Não	Não	Antihipertensivos, Hipoglicemiantes		Hospital	Não	HAS, DM	9
2023-04-24 19:14:52	Carla	SAMU	PUCC SUS	Corredor	Sim	Sim	Não	Paciente	Silvio aparecido	Campinas	SP	Masculino	53	Branca	Ensino fundamental incompleto	Trauma encefálico queda de motocicleta	Outros	Não	Não		Nega comorbidades	Nega	Nega	Nega	Nega	Nega	Nega	Nega	100	>ou=70	Não	0	Não	Não		0	0	Não		Não	Não	Não	Nega		Não faz acompanhamento	Não		8
2023-04-24 19:18:55	Carla	Demanda espontânea	PUCC SUS	Corredor	Sim	Sim	Não	Paciente	Isaías de Jesus	Campinas	SP	Masculino	28	Branca	Ensino médio incompleto	Dor em membros	Dor	Sim	Sim	Cardiopatia, Neurológica	Cardiopatia: IC, IAM, CHAGAS, MIOCARDITE, VALVOPATIAS ENTRE OUTRAS, Neuropatia do doente crítico	Nega	classe funcional III/IV de NYHA- insuficiência cardíaca	Nega	Nega	Nega	Pneumonia aspirativa recorrente; falta de ar ou insuficiência respiratória	Nega	30	<ou=30	Não	1-3	Não	Sim	Dispneia	1-3	1-3	Sim	1 ano	Sim	Sim	Não	Antiarritmicos, Antidepressivos, Beta bloqueadores, Anticoagulantes	Não	SAD	Não	Tabagista	8
2023-05-11 07:21:14	Miguel	Demanda espontânea	Vera Cruz	Observação	Sim	Sim	Sim	Paciente	Joao Roberto Ruman	RMC	SP	Masculino	45	Parda	Ensino superior completo	Febre	febre	Não	Não		Nega comorbidades	Nega	Nega	Nega	Nega	Nega	Nega	Nega	90	>ou=70	Não	0	Não	Não		0	0	Não		Não	Não	Não	Analgésicos		Não faz acompanhamento	Não		8
2023-05-11 07:24:24	Miguel	Demanda espontânea	Vera Cruz	Observação	Sim	Sim	Sim	Paciente	Sabrina Camara Gutierrez Roman	RMC	SP	Feminino	45	Parda	Ensino superior completo	Febre	febre	Não	Não		Nega comorbidades	Nega	Nega	Nega	Nega	Nega	Nega	Nega	90	>ou=70	Sim	0	Não	Não		0	0	Não		Não	Não	Não	Analgésicos		Não faz acompanhamento	Não		9
2023-05-11 07:31:59	Carla	Demanda espontânea	PUCC SUS	Observação	Sim	Não	Sim	Acompanhante	Osvaldo pepi	Campinas	SP	Masculino	89	Branca	Não estudou	Perdas transitórias da consciência	Sintomas neurológicos	Sim	Sim	Demencia, Sindrome da fragilidade	Síndrome demencial, Síndrome da fragilidade do idoso	Nega	Nega	Nega	Nega	Nega	Deterioração progressiva da capacidade física e/ou da função cogntiva mesmo com terapia otimizada, Problemas da fala com dificuldade progressiva de comunicação e/ou deglutição, Pneumonia aspirativa recorrente; falta de ar ou insuficiência respiratória	Incapaz de vestir-se, caminhar ou comer sem ajuda, Redução da ingestão de alimentos e líquidos e dificuldades na deglutição, Incontinência urinária e fecal	20	<ou=30	Sim	1-3	Não	Sim	Dispneia	1-3	1-3	Sim	6 meses	Sim	Sim	Sim	Não recorda		UBS	Não	Doença renal crônica, HAS	10
2023-05-11 07:41:01	Miguel	Demanda espontânea	Vera Cruz	Emergencia	Sim	Sim	Não	Paciente	Elza Maria	RMC	SP	Feminino	79	Branca	Ensino fundamental completo	Tontura ou vertigem	Sintomas neurológicos	Sim	Não		HAS, DM	Nega	Nega	Nega	Nega	Nega	Nega	Nega	80	>ou=70	Não	0	Não	Sim	tontura	0	0	Não		Sim	Não	Não	Analgésicos, Antidepressivos, Medicações para insônia, Vitaminas	Não	Hospital	Não	HAS, DM	8
2023-05-11 07:45:14	Paulo	Demanda espontânea	Casa de Saúde	Observação	Sim	Sim	Não	Paciente	Edna Aparecida Santos	CampInas	SP	Feminino	41	Parda	Ensino médio completo	Dor nas costas	Dor	Não	Não		Nega comorbidades	Nega	Nega	Nega	Nega	Nega	Nega	Nega	100	>ou=70	Não	0	Não	Não		0	1-3	Não		Não	Não	Não	Analgésicos		Não faz acompanhamento	Não		8
2023-05-11 07:49:18	Paulo	Demanda espontânea	Casa de Saúde	Observação	Sim	Sim	Sim	Paciente	Valmir Conzatti	Campinas	SP	Masculino	50	Branca	Ensino médio completo	Dor nas costas	Dor	Não	Não		Nega comorbidades	Nega	Nega	Nega	Nega	Nega	Nega	Nega	100	>ou=70	Não	0	Não	Não		0	0	Não		Não	Não	Não	Nega		Consultório convênio	Não		8
2023-05-11 07:57:40	Miguel	Demanda espontânea	Vera Cruz	Emergencia	Sim	Sim	Sim	Acompanhante	Carlos Nelson	Não RMC	SP	Masculino	83	Branca	Ensino superior completo	Inapetência	Fadiga e inapetencia	Sim	Sim	Demencia, Sindrome da fragilidade	Síndrome demencial, Síndrome da fragilidade do idoso	Nega	Nega	Nega	Nega	Nega	Problemas da fala com dificuldade progressiva de comunicação e/ou deglutição	Incapaz de vestir-se, caminhar ou comer sem ajuda, Redução da ingestão de alimentos e líquidos e dificuldades na deglutição, Incapaz de manter contato verbal; pouca interação social	40	40-60	Sim	1-3	Sim	Sim	fraqueza e inapetencia	0	0	Sim	1 ano	Não	Não	Não	Antihipertensivos, Antidepressivos, Diuréticos, BETA 2 agonistas de longa + corticoide inalatório	Não	Consultório convênio	Não	Cardiopatia, HAS, Sindrome Demencial, Transtorno de ansiedade e depressão	7
2023-05-11 08:06:11	Paulo	Demanda espontânea	Casa de Saúde	Observação	Sim	Sim	Não	Paciente	Jaqueline Alé	Campinas	SP	Feminino	38	Branca	Ensino superior completo	Dor nas costas	Dor	Sim	Não		Doenças osteomusculares	Nega	Nega	Nega	Nega	Nega	Nega	Nega	100	>ou=70	Não	0	Não	Não		0	1-3	Não		Não	Não	Não	Analgésicos, Antidepressivos		Consultório convênio	Não	Doenças osteomusculares	10
2023-05-11 08:10:48	Paulo	Demanda espontânea	Casa de Saúde	Observação	Sim	Sim	Sim	Paciente	Karina Rosa	Campinas	SP	Masculino	37	Branca	Ensino superior completo	Náusea e Vômitos	Sintomas Gastro intestinais	Não	Não		Nega comorbidades	Nega	Nega	Nega	Nega	Nega	Nega	Nega	100	>ou=70	Não	0	Não	Não		0	0	Não		Não	Não	Não	Nega		Não faz acompanhamento	Não		10
2023-05-11 08:17:29	Carla	Demanda espontânea	PUCC SUS	Corredor	Sim	Sim	Não	Paciente	Vanessa Ferreira	RMC	SP	Feminino	38	Branca	Ensino médio completo	Consulta de rotina	Outros	Sim	Não		Saaf	Nega	Nega	Nega	Nega	Nega	Nega	Nega	100	>ou=70	Não	1-3	Não	Não		0	0	Não		Não	Não	Não	Anticoagulantes		Ambulatório	Não	Doença reumatismal	10
2023-05-11 08:25:55	Carla	Demanda espontânea	PUCC SUS	Corredor	Sim	Sim	Não	Paciente	Rosana aparecida Vieira	Campinas	SP	Feminino	63	Branca	Ensino médio completo	Alteração de forças em membros	Sintomas neurológicos	Sim	Sim	Neurológica	AVC	Nega	Nega	Nega	Nega	Nega	Nega	Incapaz de vestir-se, caminhar ou comer sem ajuda, Redução da ingestão de alimentos e líquidos e dificuldades na deglutição, Incapaz de manter contato verbal; pouca interação social	30	<ou=30	Não	1-3	Não	Sim	fraqueza e inapetencia	1-3	1-3	Não		Não	Não	Não	Antihipertensivos, Diuréticos, Dislipidemiantes, Anticoagulantes	Não	Ambulatório	Não	HAS	10
2023-05-11 08:28:04	Miguel	Ambulância regulada por convênios	Vera Cruz	Emergencia	Sim	Sim	Sim	Acompanhante	Marciana Maria de Jeusus	Campinas	SP	Feminino	90	Branca	Ensino fundamental completo	Dor abdominal	Dor	Sim	Sim	Demencia, Sindrome da fragilidade	Síndrome demencial, Síndrome da fragilidade do idoso	Nega	Nega	Nega	Nega	Nega	Pneumonia aspirativa recorrente; falta de ar ou insuficiência respiratória	Incapaz de vestir-se, caminhar ou comer sem ajuda, Episódios frequentes de febre ou infecções; pneumonia aspirativa	30	<ou=30	Sim	1-3	Não	Sim	Confusão mental	1-3	>3	Sim	2 anos	Não	Sim	Não	Analgésicos, Antihipertensivos, Antiarritmicos, Antidepressivos, Medicações para insônia	Não	Consultório convênio	Não	HAS, Arritmia, Sindrome Demencial, Transtorno de ansiedade e depressão	10
2023-05-11 08:29:08	Paulo	Demanda espontânea	Casa de Saúde	Observação	Sim	Sim	Não	Paciente	Anderson pavan	Campinas	SP	Masculino	31	Branca	Ensino superior completo	Dor abdominal	Dor	Não	Não		Nega comorbidades	Nega	Nega	Nega	Nega	Nega	Nega	Nega	100	>ou=70	Não	0	Não	Não		0	0	Não		Não	Não	Não	Analgésicos		Consultório convênio	Não		9
2023-05-11 08:33:43	Carla	Demanda espontânea	PUCC SUS	Corredor	Sim	Não	Sim	Acompanhante	Nesse aparecida da Silva	Campinas	SP	Feminino	66	Branca	Não estudou	Disfagia	Outros	Sim	Sim	Neoplasia	Neoplasia maligna	Deterioração da capacidade funcional devido à progressão do câncer, Estado físico muito debilitado para tratamento do câncer ou tratamento dos sintomas	Nega	Nega	Nega	Nega	Nega	Nega	20	<ou=30	Sim	1-3	Sim	Sim	Outros	1-3	1-3	Sim	6 meses	Não	Não	Sim	Analgésicos, Morfina	Sim	Home Care	Não		10
2023-05-11 08:35:24	Paulo	Demanda espontânea	Casa de Saúde	Observação	Sim	Sim	Não	Paciente	Irene Bandini	Campinas	SP	Feminino	76	Branca	Ensino fundamental incompleto	Dor nas costas	Dor	Sim	Não		HAS, DLP	Nega	Nega	Nega	Nega	Nega	Nega	Nega	80	>ou=70	Não	0	Não	Não		1-3	1-3	Não		Não	Não	Não	Antihipertensivos, Medicações para insônia, Dislipidemiantes		Consultório convênio	Não	HAS, DLP	5
2023-05-11 08:37:11	Miguel	Demanda espontânea	Vera Cruz	Emergencia	Sim	Sim	Sim	Paciente	Dionis Pericles	Campinas	SP	Feminino	70	Preta	Ensino superior completo	Febre	febre	Sim	Sim	Neoplasia	Neoplasia maligna, HAS grave com lesão de órgão alvo	Estado físico muito debilitado para tratamento do câncer ou tratamento dos sintomas, Nega		Nega	Necessidade de oxigenioterapia por longo prazo	Nega	Nega	Nega	50	40-60	Sim	1-3	Sim	Não		1-3	1-3	Sim	6 meses	Sim	Sim	Não	Analgésicos, Antihipertensivos, Hipoglicemiantes, Quimioterápicos, BETA 2 agonistas de longa + corticoide inalatório		Hospital	Sim	Neoplasia maligna, HAS, DM	9
2023-05-11 08:39:45	Fernanda	Demanda espontânea	UNICAMP	Corredor	Sim	Sim	Não	Paciente	Rosângela Souza Fonseca	RMC	SP	Feminino	42	Parda	Ensino médio completo	Tontura ou vertigem	Sintomas neurológicos	Sim	Não		Arritmia	Nega	Nega	Nega	Nega	Nega	Nega	Nega	100	>ou=70	Não	0	Não	Não		0	0	Não		Não	Não	Não			UBS, Hospital	Não	Arritmia	10
2023-05-11 08:48:55	Fernanda	Ambulância regulada por convênios	UNICAMP	Emergencia	Não
2023-05-11 08:48:59	Fernanda	Demanda espontânea	UNICAMP	Observação	Sim	Sim	Não	Paciente	Joao Vitor de Campos aguiar	Não RMC	SP	Masculino	20	Parda	Ensino médio completo	Síndrome gripal	Síndrome gripal	Sim	Não		Fibrose cística	Nega	Nega	Nega	Nega	Nega	Nega	Nega	100	>ou=70	Não	0	Não	Sim	Dispneia	0	0	Não		Sim	Não	Não	Ursacol, tobramicina inalatoria, alenia	Não	Ambulatório	Não		10
2023-05-11 09:02:43	Fernanda	Demanda espontânea	UNICAMP	Emergencia	Sim	Sim	Não	Paciente	Jair dos Santos	Campinas	SP	Masculino	63	Branca	Ensino superior incompleto	Dor torácica	Dor	Não	Não		Nega comorbidades	Nega	Nega	Nega	Nega	Nega	Nega	Nega	100	>ou=70	Não	0	Não	Não		0	0	Não		Não	Não	Não	nega		Não faz acompanhamento	Não		10
2023-05-11 09:07:30	Paulo	Demanda espontânea	Casa de Saúde	Observação	Sim	Sim	Não	Paciente	Camila abreu	Campinas	SP	Feminino	34	Branca	Ensino superior completo	Cefaléia	Dor	Não	Não		Nega comorbidades	Nega	Nega	Nega	Nega	Nega	Nega	Nega	100	>ou=70	Não	0	Não	Não		1-3	1-3	Não		Não	Não	Não	Analgésicos		Consultório convênio	Não		10
2023-05-11 09:11:09	Miguel	Demanda espontânea	Vera Cruz	Observação	Sim	Sim	Sim	Paciente	Dyonisio Martins	Campinas	SP	Masculino	88	Branca	Ensino médio completo	otorreia	Dor	Sim	Não		HAS, DM, DLP	Nega	Nega	Nega	Nega	Nega	Nega	Nega	90	>ou=70	Não	0	Não	Não		0	0	Não		Não	Não	Não	Antihipertensivos, Insulina, Dislipidemiantes, BETA 2 agonistas de longa + corticoide inalatório		Consultório convênio	Não	HAS, DM, DLP	8
2023-05-11 09:12:38	Paulo	Ambulância regulada por convênios	Casa de Saúde	Observação	Sim	Sim	Não	Paciente	Livia Santana	Campinas	SP	Feminino	21	Branca	Ensino superior incompleto	Odinofagiw	Dor	Não	Não		Nega comorbidades	Nega	Nega	Nega	Nega	Nega	Nega	Nega	100	>ou=70	Não	0	Não	Não		0	>3	Não		Não	Sim	Não	Analgésicos		Consultório convênio	Não		10
2023-05-11 09:13:25	Fernanda	Ambulância regulada por convênios	UNICAMP	Observação	Sim	Sim	Sim	Paciente	Margareth Júlia Marsola Amancio	Campinas	SP	Feminino	65	Branca	Ensino superior completo	Dor em membros	Dor	Não	Não		Nega comorbidades	Nega	Nega	Nega	Nega	Nega	Nega	Nega	100	>ou=70	Não	0	Não	Sim		0	0	Não		Não	Não	Não	Analgésicos, Inibidor de bomba de prótons	Não	Não faz acompanhamento	Não		2
2023-05-11 09:17:22	Miguel	Demanda espontânea	Vera Cruz	Observação	Sim	Sim	Não	Paciente	Gabriela Maciel	campinas	SP	Feminino	27	Branca	Ensino superior completo	Náusea e Vômitos	Sintomas Gastro intestinais	Não	Não		Nega comorbidades	Nega	Nega	Nega	Nega	Nega	Nega	Nega	100	>ou=70	Não	0	Não	Não		0	0	Não		Não	Não	Não	Analgésicos		Consultório convênio	Não		8
2023-05-11 09:20:33	Fernanda	Cross	UNICAMP	Emergencia	Sim	Sim	Não	Paciente	Antônio Roberto Serrão	RMC	SP	Masculino	70	Preta	Ensino superior incompleto	Dor nas costas	Dor	Não	Não		Nega comorbidades	Nega	Nega	Nega	Nega	Nega	Nega	Nega	100	>ou=70	Não	0	Não	Não		0	0	Não		Não	Não	Não	Nega		Não faz acompanhamento	Não		8
2023-05-11 09:22:35	Miguel	Demanda espontânea	Vera Cruz	Observação	Sim	Sim	Não	Paciente	Auta Aparecida Gasparotto	Campinas	SP	Feminino	80	Branca	Ensino médio incompleto	Dor nas costas	Dor	Não	Não		Nega comorbidades	Nega	Nega	Nega	Nega	Nega	Nega	Nega	90	>ou=70	Não	0	Não	Não		1-3	1-3	Não		Não	Não	Não	Vitaminas		Consultório convênio	Não		10
2023-05-11 09:28:19	Miguel	Demanda espontânea	Vera Cruz	Observação	Sim	Sim	Não	Paciente	Dyonisio Peguarari	Campinas	SP	Masculino	85	Branca	Ensino superior completo	Náusea e Vômitos	Sintomas Gastro intestinais	Sim	Não		HAS	Nega	Nega	Nega	Nega	Nega	Nega	Nega	90	>ou=70	Não	0	Não	Não		0	0	Não		Não	Não	Não	Antihipertensivos		Não faz acompanhamento	Não	HAS	7
2023-05-11 09:33:47	Fernanda	Demanda espontânea	UNICAMP	Emergencia	Sim	Sim	Não	Paciente	Ismael Faria Gomes	Campinas	SP	Masculino	46	Parda	Ensino superior completo	Dor torácica	Dor	Sim	Não		Arritmia	Nega	Nega	Nega	Nega	Nega	Nega	Nega	100	>ou=70	Não	0	Não	Não		0	0	Não		Não	Não	Não	Antiarritmicos		Consultório convênio	Não	Arritmia	4
2023-05-11 09:38:03	Miguel	Demanda espontânea	Vera Cruz	Observação	Sim	Sim	Não	Paciente	Viviane Cristina Marques Polato	RMC	SP	Feminino	48	Branca	Ensino superior completo	Síndrome gripal	Síndrome gripal	Não	Não		Nega comorbidades	Nega	Nega	Nega	Nega	Nega	Nega	Nega	100	>ou=70	Não	0	Não	Sim	tosse	0	0	Não		Não	Não	Não	nega	Não	Não faz acompanhamento	Não		10
2023-05-11 09:39:59	Fernanda	Cross	UNICAMP	Observação	Sim	Sim	Não	Paciente	Vilma de Jesus Silva	RMC	SP	Feminino	51	Branca	Ensino fundamental completo	Dor torácica	Dor	Sim	Não		Cardiopatia: IC, IAM, CHAGAS, MIOCARDITE, VALVOPATIAS ENTRE OUTRAS	Nega	Nega	Nega	Nega	Nega	Nega	Nega	100	>ou=70	Não	0	Não	Não		0	0	Não		Não	Não	Não	Analgésicos, Antihipertensivos, Antiagregantes plaquetários, Anticoagulantes		UBS	Não	HAS	8
2023-05-11 09:44:30	Carla	Demanda espontânea	PUCC SUS	Observação	Sim	Não	Sim	Acompanhante	Natalício Carvalho	Campinas	SP	Masculino	58	Parda	Ensino médio completo	Febre	febre	Sim	Sim	DPOC	outras pnuemopatias, Tuberculose	Nega	Nega	Nega	Falta de ar em repouso ou aos mínimos esforços entre as exacerbações, Necessidade de oxigenioterapia por longo prazo	Nega	Nega	Nega	70	>ou=70	Sim	1-3	Não	Sim	Dor	1-3	1-3	Não		Sim	Sim	Não	Antihipertensivos, Antiarritmicos	Não	Consultório convênio	Não	HAS, Arritmia	10
2023-05-11 09:48:32	Fernanda	Demanda espontânea	UNICAMP	Observação	Sim	Sim	Sim	Paciente	Antonia Ap Jordão	Não RMC	MG	Feminino	87	Preta	Ensino fundamental incompleto	Síndrome gripal	Síndrome gripal	Não	Não		Nega comorbidades	Nega	Nega	Nega	Nega	Nega	Nega	Nega	100	>ou=70	Não	0	Não	Não		0	0	Não		Não	Não	Não	nega		Não faz acompanhamento	Não		10
2023-05-11 09:55:06	Renan	Cross	UNICAMP	Observação	Sim	Sim	Não	Paciente	Irani da Silva Souza	Não RMC	SP	Feminino	53	Branca	Ensino fundamental incompleto	Dispneia	Dispneia	Não	Não		Nega comorbidades	Nega	Nega	Nega	Nega	Nega	Nega	Nega	100	>ou=70	Não	0	Não	Não		0	0	Não		Não	Não	Não	Nega		Não faz acompanhamento	Não		10
2023-05-11 09:57:01	Fernanda	Demanda espontânea	UNICAMP	Observação	Sim	Sim	Sim	Paciente	Fabiana aparecida batista	RMC	SP	Feminino	35	Branca	Ensino superior completo	Parestesias	Sintomas neurológicos	Não	Não		Nega comorbidades	Nega	Nega	Nega	Nega	Nega	Nega	Nega	100	>ou=70	Não	0	Não	Não		0	0	Não		Não	Não	Não	Corticóides, Carbamazepina		Não faz acompanhamento	Não		8
2023-05-11 09:57:17	Paulo	Ambulância regulada por convênios	Casa de Saúde	Emergencia	Não
2023-05-11 10:01:22	Miguel	Demanda espontânea	Vera Cruz	Observação	Sim	Sim	Não	Paciente	Silvio Ricardo Perato	Campinas	SP	Masculino	55	Parda	Ensino superior completo	Síndrome gripal	Síndrome gripal	Não	Não		Nega comorbidades	Nega	Nega	Nega	Nega	Nega	Nega	Nega	100		Não	0	Não	Não		0	0	Não		Não	Não	Não	Nega		Hospital	Não		9
2023-05-11 10:04:15	Carla	Demanda espontânea	PUCC SUS	Corredor	Sim	Sim	Não	Paciente	Dalva aparecida Jonas	RMC	SP	Feminino	70	Branca	Ensino fundamental incompleto	Dor em membros	Dor	Sim	Sim	Doença renal crônica	Doença renal cronica, HAS grave com lesão de órgão alvo	Nega	Classe funcional III/IV de NYHA- insuficiência cardíaca	Estágios 4 e 5 de doença renal crônica (TFG< 30ml/min) com piora clínica	Nega	Nega	Nega	Nega	60		Não	0	Não	Sim	Dispneia	1-3	1-3	Não		Sim	Não	Não	Antihipertensivos, Antiarritmicos, Dislipidemiantes, Beta bloqueadores	Não	Ambulatório	Não	Cardiopatia	10
2023-05-11 10:06:06	Miguel	Demanda espontânea	Vera Cruz	Observação	Sim	Sim	Não	Paciente	Aparecida Fátima de Paula	RMC	SP	Feminino	66	Branca	Ensino superior completo	Diarréia	Sintomas Gastro intestinais	Não	Não		Nega comorbidades	Nega	Nega	Nega	Nega	Nega	Nega	Nega	100		Não	0	Não	Sim	Diarréia	1-3	1-3	Não		Não	Não	Não	Nega	Não	Hospital	Não		9
2023-05-11 10:10:32	Carla	Demanda espontânea	PUCC SUS	Corredor	Sim	Sim	Não	Paciente	Edna maria da Silva	Campinas	SP	Feminino	72	Branca	Não estudou	Diabetes descontrolado	Outros	Sim	Não		Diabetes grave com lesão de órgão alvo, HAS grave com lesão de órgão alvo	Nega	Nega	Nega	Nega	Nega	Nega	Nega	90		Não	0	Não	Não		0	0	Não		Sim	Sim	Não	Analgésicos, Antihipertensivos, Hipoglicemiantes, Insulina		Ambulatório	Não	HAS, DM	10
2023-05-11 10:13:06	Renan	Demanda espontânea	UNICAMP	Observação	Sim	Sim	Não	Paciente	Angelo Ap da Silva	RMC	SP	Masculino	49	Branca	Ensino superior incompleto	Perdas transitórias da consciência	Sintomas neurológicos	Sim	Não		Paraplégico por FAF	Nega	Nega	Nega	Nega	Nega	Nega	Nega	100		Não	1-3	Não	Não		1-3	1-3	Sim		Sim	Sim	Não	Antihipertensivos, Hipoglicemiantes		Hospital	Não	HAS, DM, Paraplegia	9	Atendimento muito demorado
2023-05-11 10:18:45	Pedro	Ambulância regulada por convênios	UNICAMP	Observação	Sim	Sim	Sim	Paciente	Renata Vieira de Paula ferreira	Não RMC	SP	Feminino	36	Branca	Ensino superior completo	Náusea e Vômitos	Sintomas Gastro intestinais	Sim	Não		Lúpus	Nega	Nega	Nega	Nega	Nega	Nega	Nega	100		Não	0	Não	Não		1-3	>3	Não		Não	Sim	Não	Corticóides, Imunossupressores		Ambulatório	Não		10
2023-05-11 10:21:05	Miguel	Demanda espontânea	Vera Cruz	Observação	Sim	Sim	Sim	Paciente	Reginaldo Aleixa Girotto	Campinas	SP	Masculino	58	Branca	Ensino superior completo	Cólica Renal	Dor	Sim	Não		HAS, DM	Nega	Nega	Nega	Nega	Nega	Nega	Nega	100		Não	0	Não	Não		0	0	Não		Não	Não	Não	Analgésicos, Antihipertensivos, Hipoglicemiantes		Consultório convênio	Não	HAS, DM	10
2023-05-11 10:21:30	Paulo	Ambulância regulada por convênios	Casa de Saúde	Observação	Sim	Sim	Não	Paciente	Priscila Zaiden	Campinas	SP	Feminino	40	Branca	Ensino superior completo	Síndrome gripal	Síndrome gripal	Sim	Não		Cefaleia primaria, asma, hipotireoidismo	Nega	Nega	Nega	Nega	Nega	Nega	Nega	100		Não	0	Não	Não		0	0	Não		Não	Não	Não	Antidepressivos, Antipsicóticos, BETA 2 agonistas de longa + corticoide inalatório		Consultório convênio		Cefaleia primaria, asma, hipotireoidismo	10
2023-05-11 10:25:52	Carla	Demanda espontânea	PUCC SUS	Corredor	Sim	Sim	Não	Paciente	Sérgio Antônio da Silva	Campinas	SP	Masculino	67	Branca	Ensino fundamental incompleto	Dor nas costas	Dor	Sim	Sim	Cardiopatia	Cardiopatia: IC, IAM, CHAGAS, MIOCARDITE, VALVOPATIAS ENTRE OUTRAS, AVC, Diabetes grave com lesão de órgão alvo	Nega	Classe funcional III/IV de NYHA- insuficiência cardíaca	Nega	Nega	Nega	Nega	Nega	70		Não	0	Não	Sim	Fadiga	>3	>3	Não		Não	Não	Não	Analgésicos, Antihipertensivos, Hipoglicemiantes, Insulina, Diuréticos, Dislipidemiantes	Não	Ambulatório	Não	Cardiopatia, DM	10
2023-05-11 10:28:17	Miguel	Demanda espontânea	Vera Cruz	Observação	Sim	Sim	Sim	Acompanhante	Idalina Coraini Teresani	RMC	SP	Feminino	86	Branca	Ensino fundamental completo	Inapetência	Fadiga e inapetencia	Sim	Sim	Demencia, Sindrome da fragilidade	Síndrome demencial, Síndrome da fragilidade do idoso	Nega	Nega	Nega	Nega	Nega	Deterioração progressiva da capacidade física e/ou da função cogntiva mesmo com terapia otimizada, Problemas da fala com dificuldade progressiva de comunicação e/ou deglutição	Incapaz de vestir-se, caminhar ou comer sem ajuda, Redução da ingestão de alimentos e líquidos e dificuldades na deglutição, Incontinência urinária e fecal, Incapaz de manter contato verbal; pouca interação social	30		Sim	1-3	Sim	Sim	inapetencia	1-3	>3	Sim	20 dias	Não	Não	Não	Antihipertensivos, Antidepressivos, Medicações para insônia	Não	Consultório convênio	Não	HAS, Sindrome Demencial, Transtorno de ansiedade e depressão	9
2023-05-11 10:29:06	Paulo	Demanda espontânea	Casa de Saúde	Observação	Sim	Sim	Sim	Paciente	Daise Silva	Campinas	SP	Feminino	33	Parda	Ensino superior completo	Tontura ou vertigem	Sintomas neurológicos	Não	Não		Nega comorbidades	Nega	Nega	Nega	Nega	Nega	Nega	Nega	100		Não	0	Não	Não		0	0	Não		Não	Não	Não	Nega		Não faz acompanhamento	Não		10
2023-05-11 10:36:12	Carla	Demanda espontânea	PUCC SUS	Observação	Sim	Sim	Não	Paciente	José margarido dos Reis	Campinas	SP	Masculino	55	Parda	Ensino fundamental incompleto	Dispneia	Dispneia	Sim	Sim	DPOC	Pneumopatia	Nega	Nega	Nega	Falta de ar em repouso ou aos mínimos esforços entre as exacerbações	Nega	Nega	Nega	70		Sim	1-3	Não	Sim	Dispneia	0	0	Não		Sim	Não	Não	Não recorda		Não faz acompanhamento	Não		8
2023-05-11 10:39:44	Renan	Cross	UNICAMP	Observação	Sim	Não	Sim	Acompanhante	Maria Carolina Soares	Não RMC	MG	Feminino	73	Preta	Não estudou	Confusão mental	Sintomas neurológicos	Não	Não		Nega comorbidades	Nega	Nega	Nega	Nega	Nega	Nega	Nega	100		Não	0	Não	Não		0	0	Não		Não	Não	Não	Nega		Não faz acompanhamento	Não		6
2023-05-11 10:40:42	Paulo	Demanda espontânea	Casa de Saúde	Observação	Sim	Sim	Não	Paciente	Maria moraes	Campinas	SP	Feminino	63	Branca	Ensino superior completo	Dor nas costas	Dor	Sim	Não		HAS, DM, Arritmia	Nega	Nega	Nega	Nega	Nega	Nega	Nega	90		Não	0	Não	Não		0	0	Não		Não	Não	Não	Antihipertensivos, Hipoglicemiantes		Consultório convênio	Não	HAS, DM, Arritmia	8
2023-05-11 10:43:56	Roberta	Cross	UNICAMP	Observação	Sim	Sim	Sim	Paciente	Heroilde Leila Milani	RMC	SP	Feminino	82	Branca	Ensino fundamental incompleto	Melena	outros	Sim	Não		Cardiopatia: IC, IAM, CHAGAS, MIOCARDITE, VALVOPATIAS ENTRE OUTRAS	Nega	Classe funcional III/IV de NYHA- insuficiência cardíaca	Nega	Nega	Nega	Nega	Nega	90		Sim	0	Não	Não		1-3	1-3	Não		Não	Não	Não	Antihipertensivos, Hipoglicemiantes, Diuréticos, Anticoagulantes		Ambulatório, Hospital	Não	Cardiopatia, HAS, DM	10
2023-05-11 10:45:19	Fernanda	Demanda espontânea	UNICAMP	Observação	Sim	Sim	Sim	Paciente	Maximina Araújo Mello	Não RMC	SP	Feminino	74	Branca	Ensino fundamental incompleto	Ictericia	Outros	Sim	Sim	Neoplasia	Neoplasia maligna	Estado físico muito debilitado para tratamento do câncer ou tratamento dos sintomas	Nega	Nega	Nega	Nega	Nega	Nega	80		Sim	>3	Sim	Sim	Náuseas e vômitos	>3	>3	Não		Não	Não	Não	Analgésicos, Antihipertensivos, Antiarritmicos, Hipoglicemiantes, Anti hemeticos	Não	Ambulatório	Não	HAS, DM, Arritmia	10
2023-05-11 10:54:56	Carla	Demanda espontânea	PUCC SUS	Corredor	Sim	Sim	Sim	Paciente	Oscar ramon fornasari	Campinas	SP	Masculino	81	Parda	Ensino fundamental incompleto	Procedimentos	Outros	Sim	Sim	Neoplasia, Doença renal Crônica	Doença renal cronica, Neoplasia maligna	Deterioração da capacidade funcional devido à progressão do câncer	Nega	Estágios 4 e 5 de doença renal crônica (TFG< 30ml/min) com piora clínica	Nega	Nega	Nega	Nega	50		Sim	1-3	Não	Sim	Outros	1-3	>3	Não		Sim	Sim	Não	Antihipertensivos, Diuréticos	Não	Ambulatório	Não	Doença renal crônica, HAS	10
2023-05-11 10:57:41	Roberta	Demanda espontânea	UNICAMP	Observação	Sim	Sim	Não	Paciente	José Ramos da Silva	Campinas	SP	Masculino	74	Preta	Ensino fundamental incompleto	Inapetência	Fadiga e inapetencia	Sim	Sim	DPOC, Sindrome da fragilidade, Demencia	outras pnuemopatias, Síndrome demencial, Síndrome da fragilidade do idoso	Nega	Nega	Nega	Falta de ar em repouso ou aos mínimos esforços entre as exacerbações	Nega	Nega	Incapaz de vestir-se, caminhar ou comer sem ajuda	50		Sim	1-3	Não	Sim	Inapetencia, Dispneia	1-3	1-3	Sim	3 meses	Não	Não	Não	Não recorda	Não	Não faz acompanhamento	Não		10
2023-05-11 11:01:48	Renan	Demanda espontânea	UNICAMP	Observação	Não
2023-05-11 11:03:19	Roberta	Demanda espontânea	UNICAMP	Observação	Sim	Sim	Sim	Paciente	Eliane Alves dos Santos	Campinas	SP	Feminino	59	Parda	Ensino médio completo	Fratura	Outros	Não	Não		Nega comorbidades	Nega	Nega	Nega	Nega	Nega	Nega	Nega	100		Não	0	Não	Não		0	0	Não		Não	Não	Não	Nega		Não faz acompanhamento	Não		7
2023-05-11 11:03:44	Fernanda	Demanda espontânea	UNICAMP	Observação	Sim	Sim	Não	Paciente	José de Jesus	RMC	SP	Masculino	57	Preta	Não estudou	Dor torácica	Dor	Sim	Sim	Cardiopatia	Cardiopatia: IC, IAM, CHAGAS, MIOCARDITE, VALVOPATIAS ENTRE OUTRAS	Nega	Classe funcional III/IV de NYHA- insuficiência cardíaca	Nega	Nega	Nega	Nega	Nega	80		Não	0	Não	Sim	Dispneia	1-3	1-3	Não		Não	Não	Não	Antihipertensivos, Antiarritmicos, Antiagregantes plaquetários, Anticoagulantes	Não	Ambulatório	Não	Cardiopatia, HAS	10
2023-05-11 11:04:49	Miguel	Demanda espontânea	Vera Cruz	Observação	Sim	Sim	Sim	Paciente	José Eduardo Francisxineli	Não RMC	SP	Masculino	78	Branca	Ensino superior completo	Dispneia	Dispneia	Sim	Sim	Cardiopatia	Cardiopatia: IC, IAM, CHAGAS, MIOCARDITE, VALVOPATIAS ENTRE OUTRAS	Nega	Classe funcional III/IV de NYHA- insuficiência cardíaca	Nega	Falta de ar em repouso ou aos mínimos esforços entre as exacerbações	Nega	Nega	Nega	80		Não	1-3	Não	Sim	Dispneia	1-3	1-3	Não		Não	Não	Não	Antihipertensivos, Diuréticos, Dislipidemiantes, Beta bloqueadores	Não	Consultório convênio	Não	Cardiopatia, HAS, DLP	9
2023-05-11 11:05:24	Carla	Demanda espontânea	PUCC SUS	Corredor	Sim	Sim	Não	Paciente	Rosângela da Silva	Campinas	SP	Feminino	43	Branca	Ensino fundamental completo	Febre	febre	Sim	Sim	Neoplasia	Neoplasia maligna	Deterioração da capacidade funcional devido à progressão do câncer, Estado físico muito debilitado para tratamento do câncer ou tratamento dos sintomas	Nega	Estágios 4 e 5 de doença renal crônica (TFG< 30ml/min) com piora clínica	Nega	Nega	Nega	Nega	50		Sim	1-3	Não	Sim	outros	>3	>3	Não		Sim	Sim	Não	Analgésicos, Antihipertensivos, Opióides, Antidepressivos, Anticoagulantes	Sim	Ambulatório	Não	Doença renal crônica, Tromboses	10
2023-05-11 11:13:41	Roberta	Demanda espontânea	UNICAMP	Corredor	Sim	Sim	Sim	Paciente	Valtuir José Coproski	RMC	SP	Masculino	54	Branca	Ensino fundamental incompleto	Aumento do volume abdominal - ascite	Outros	Sim	Sim	Hepatopatia	Hepatopatia: Cirrose independente da etiologia	Deterioração da capacidade funcional devido à progressão do câncer	Nega	Nega	Nega	Cirrose avançada, Ascite resistente a diuréticos	Nega	Nega	70		Não	1-3	Não	Sim	ascite	>3	>3	Não		Sim	Sim	Não	Antihipertensivos, Insulina, Vitaminas, Diuréticos	Não	Hospital	Não	Neoplasia maligna, HAS	8
2023-05-11 11:15:45	Carla	Demanda espontânea	PUCC SUS	Corredor	Sim	Sim	Não	Paciente	Marinilda Mendes	Campinas	SP	Feminino	54	Branca	Ensino fundamental completo	Dor nas costas	dor	Sim	Não		Diabetes grave com lesão de órgão alvo	Nega	Nega	Nega	Nega	Nega	Nega	Nega	80		Não	0	Não	Sim	Dor	>3	>3	Não		Não	Não	Não	Analgésicos, Antihipertensivos, Hipoglicemiantes, Antidepressivos, Antiagregantes plaquetários	Não	Ambulatório	Não	HAS, DM	10
2023-05-11 11:20:49	Roberta	Demanda espontânea	UNICAMP	Observação	Sim	Sim	Não	Paciente	Ulisses Henrique Vilela	Campinas	SP	Masculino	32	Branca	Ensino médio completo	Disúria	Dor	Não	Não		Nega comorbidades	Nega	Nega	Nega	Nega	Nega	Nega	Nega	100		Sim	0	Não	Não		1-3	0	Não		Não	Não	Não	Nega		Não faz acompanhamento	Não		5
2023-05-11 11:21:47	Paulo	Demanda espontânea	Casa de Saúde	Observação	Sim	Sim	Não	Paciente	Daniela ianes	Campinas	SP	Feminino	34	Branca	Ensino superior completo	Dor nas costas	Dor	Não	Não		Nega comorbidades	Nega	Nega	Nega	Nega	Nega	Nega	Nega	100		Não	0	Não	Não		1-3	1-3	Não		Não	Não	Não	Analgésicos		Não faz acompanhamento	Não		10
2023-05-11 11:22:25	Carla	Demanda espontânea	PUCC SUS	Corredor	Sim	Sim	Não	Paciente	Gerson Ribeiro Santos da Silva	RMC	SP	Masculino	31	Preta	Ensino médio incompleto	Febre	febre	Sim	Sim	Outras	Diabetes grave com lesão de órgão alvo, Vasculopatia periférica grave	Nega	Doença vascular periférica grave e inoperável	Nega	Nega	Nega	Nega	Nega	90		Não	1-3	Não	Sim	outros	>3	>3	Não		Sim	Sim	Não	Insulina	Não	Ambulatório	Não	HAS, DM	10
2023-05-11 11:23:08	Renan	Demanda espontânea	UNICAMP	Observação	Sim	Sim	Não	Paciente	Maria de Lourdes Brito Marcelino	RMC	SP	Feminino	70	Preta	Ensino fundamental incompleto	Dispneia	Dispneia	Sim	Sim	DPOC	DPOC	Nega	Nega	Nega	Falta de ar em repouso ou aos mínimos esforços entre as exacerbações	Nega	Nega	Nega	90		Não	0	Não	Sim	Dispneia	>3	>3	Não		Sim	Não	Não	Antidepressivos	Não	Ambulatório	Não	Transtorno de ansiedade e depressão, Pré-Diabetes	10
2023-05-11 11:25:23	Miguel	Demanda espontânea	Vera Cruz	Observação	Sim	Sim	Sim	Acompanhante	Antônio Maria Castilo	Não RMC	SP	Masculino	83	Branca	Ensino médio completo	Dor em membros	Dor	Sim	Não		AVC	Nega	Nega	Nega	Nega	Nega	Nega	Nega	70		Não	0	Não	Não		0	0	Não		Não	Não	Não	Antihipertensivos, Dislipidemiantes, Antiagregantes plaquetários, Anticoagulantes		Hospital	Não	HAS, DLP	6
2023-05-11 11:29:12	Roberta	Demanda espontânea	UNICAMP	Corredor	Sim	Sim	Não	Paciente	Ricardo Miranda	Campinas	SP	Masculino	42	Branca	Ensino fundamental completo	Procedimentos	Outros	Sim	Não		Aneurisma aorta abdominal	Nega	Nega	Nega	Nega	Nega	Nega	Nega	100		Não	1-3	Não	Não		1-3	>3	Não		Não	Não	Não	Antihipertensivos		Hospital	Não	HAS	5	Deu nota 0 pela demora e 10 pela competência
2023-05-11 11:29:50	Carla	Demanda espontânea	PUCC SUS	Corredor	Sim	Sim	Sim	Acompanhante	Maria aparecida de Oliveira	RMC	SP	Feminino	71	Branca	Ensino fundamental incompleto	Dor abdominal	Dor	Sim	Sim	Neoplasia	Neoplasia maligna	Deterioração da capacidade funcional devido à progressão do câncer, Estado físico muito debilitado para tratamento do câncer ou tratamento dos sintomas	Nega	Nega	Nega	Nega	Nega	Nega	40		Sim	>3	Não	Sim	outros	1-3	>3	Não		Sim	Não	Não	Antihipertensivos, Hipoglicemiantes, Insulina, Quimioterápicos, Vitaminas, Diuréticos, Inibidor de bomba de prótons	Não	Ambulatório	Não	HAS, DM	8
2023-05-11 11:29:56	Fernanda	Demanda espontânea	UNICAMP	Observação	Sim	Sim	Não	Paciente	Maria Aline Silveira feiferbere	Campinas	SP	Feminino	33	Branca	Ensino médio completo	Dor abdominal	dor	Não	Não		Nega comorbidades	Nega	Nega	Nega	Nega	Nega	Nega	Nega	100		Não	0	Não	Sim	Dor	1-3	0	Não		Sim	Não	Não	Analgésicos	Não	Não faz acompanhamento	Não		10
2023-05-11 11:35:29	Paulo	Demanda espontânea	Casa de Saúde	Emergencia	Sim	Sim	Sim	Acompanhante	Catarina Gonçalves	Campinas	SP	Feminino	84	Branca	Ensino fundamental incompleto	Dor torácica	Dor	Sim	Não		Cardiopatia, HAS	Nega	Nega	Nega	Nega	Nega	Nega	Nega	70		Não	0	Não	Sim	Dor	0	0	Não		Não	Não	Não	Antihipertensivos	Não	Consultório convênio	Não	Cardiopatia, HAS	10
2023-05-11 11:39:54	Roberta	Demanda espontânea	UNICAMP	Corredor	Sim	Sim	Sim	Acompanhante	Valdir Zampieri	RMC	SP	Masculino	79	Branca	Ensino fundamental incompleto	Dispneia	Dispneia	Sim	Sim	Cardiopatia	Cardiopatia: IC, IAM, CHAGAS, MIOCARDITE, VALVOPATIAS ENTRE OUTRAS	Nega	Classe funcional III/IV de NYHA- insuficiência cardíaca	Insuficiência renal complicando outras condições limitantes ou tratamentos	Falta de ar em repouso ou aos mínimos esforços entre as exacerbações	Nega	Nega	Incapaz de vestir-se, caminhar ou comer sem ajuda	60		Sim	1-3	Não	Sim	Dispneia, dor	1-3	>3	Sim	3 anos	Não	Não	Não	Antihipertensivos, Diuréticos, Anticoagulantes	Não	Ambulatório	Não	Cardiopatia	10
2023-05-11 11:49:32	Miguel	Demanda espontânea	Vera Cruz	Observação	Sim	Sim	Não	Paciente	Maria Cristina Pontes Vilani	Campinas	SP	Feminino	53	Branca	Ensino superior completo	Síndrome gripal	Síndrome gripal	Não	Não		Nega comorbidades	Nega	Nega	Nega	Nega	Nega	Nega	Nega	100		Não	0	Não	Não		0	0	Não		Não	Não	Não	Analgésicos		Não faz acompanhamento	Não		10
2023-05-11 11:52:49	Roberta	Demanda espontânea	UNICAMP	Corredor	Sim	Sim	Sim	Paciente	Vanderlei Fernandes da Silva	RMC	SP	Masculino	55	Preta	Ensino médio completo	Dor abdominal	Dor	Sim	Sim	Neoplasia, Hepatopatia	Neoplasia maligna, Hepatopatia: Cirrose independente da etiologia	Deterioração da capacidade funcional devido à progressão do câncer	Nega	Nega	Nega	Cirrose avançada, Sangramentos recorrentes de varizes esofágicas	Nega	Nega	50		Sim	1-3	Não	Sim	ascite	1-3	>3	Sim	2 meses	Não	Não	Não	Coquetel - paciente soropositivo	Não	Ambulatório	Não	HIV + Hepatite C	9
2023-05-11 11:53:31	Fernanda	Demanda espontânea	UNICAMP	Observação	Sim	Sim	Não	Paciente	Odete Antunes de Sá	Campinas	SP	Feminino	56	Branca	Ensino médio completo	Sangramento em ferida operatória	Outros	Sim	Não		DM, AnemiA	Nega	Nega	Nega	Nega	Nega	Nega	Nega	70		Não	0	Não	Sim	dor	1-3	0	Não		Sim	Sim	Não	Hipoglicemiantes, Vitaminas	Não	Ambulatório	Não	DM, AnemiA	7
2023-05-11 11:54:01	Carla	Demanda espontânea	PUCC SUS	Corredor	Sim	Sim	Sim	Paciente	Leda Pascoal	Campinas	SP	Feminino	77	Branca	Ensino fundamental completo	Constipação	Sintomas Gastro intestinais	Sim	Sim	Neoplasia	Neoplasia maligna	Deterioração da capacidade funcional devido à progressão do câncer, Estado físico muito debilitado para tratamento do câncer ou tratamento dos sintomas	Nega	Nega	Nega	Nega	Nega	Nega	50		Sim	>3	Não	Sim	Constipação	>3	>3	Não		Sim	Não	Não	Antihipertensivos, Quimioterápicos, Antidepressivos, Medicações para insônia, Dislipidemiantes, Beta bloqueadores	Não	Ambulatório	Não	HAS, DM, Hipotireoidismo e osteoporose	10
2023-05-11 11:58:56	Renan	Cross	UNICAMP	Observação	Sim	Sim	Não	Paciente	Agilson Luiz Ribeiro	Campinas	SP	Masculino	53	Parda	Ensino médio incompleto	Dor torácica	Dor	Não	Não		Nega comorbidades	Nega	Nega	Nega	Nega	Nega	Nega	Nega	100		Não	0	Não	Não		0	0	Não		Não	Não	Não	Nega		Não faz acompanhamento	Não		10
2023-05-11 12:00:22	Roberta	Demanda espontânea	UNICAMP	Corredor	Sim	Sim	Sim	Paciente	Elvis Carlos de Souza	RMC	SP	Masculino	41	Branca	Ensino fundamental incompleto	Dor nas costas	Dor	Sim	Sim	Neoplasia	Neoplasia maligna	Deterioração da capacidade funcional devido à progressão do câncer	Nega	Nega	Nega	Nega	Nega	Nega	40		Sim	>3	Não	Sim	outros	1-3	>3	Sim	3 meses	Não	Não	Não	Analgésicos, Laxantes, Morfina	Sim	Ambulatório	Não	Neoplasia maligna	10
2023-05-11 12:00:40	Paulo	Demanda espontânea	Casa de Saúde	Emergencia	Não
2023-05-11 12:02:12	Carla	Demanda espontânea	PUCC SUS	Corredor	Sim	Sim	Não	Paciente	Ana Paula barbero Resende	Campinas	SP	Feminino	47	Branca	Ensino médio completo	Dispneia	Dispneia	Sim	Sim	Neoplasia	Neoplasia maligna, Embolia pulmonar	Deterioração da capacidade funcional devido à progressão do câncer, Estado físico muito debilitado para tratamento do câncer ou tratamento dos sintomas	Nega	Nega	Falta de ar em repouso ou aos mínimos esforços entre as exacerbações, Necessidade de oxigenioterapia por longo prazo	Nega	Nega	Nega	70		Sim	1-3	Não	Sim	Dispneia	1-3	1-3	Não		Não	Não	Não	Antidepressivos, Anticoagulantes	Não	Ambulatório	Não		10
2023-05-11 12:10:42	Roberta	Demanda espontânea	UNICAMP	Corredor	Sim	Sim	Não	Paciente	Andréia Pereira dos Santos	RMC	SP	Feminino	46	Branca	Ensino fundamental completo	Dor abdominal	Dor	Sim	Sim	Neoplasia	Neoplasia maligna	Deterioração da capacidade funcional devido à progressão do câncer	Nega	Nega	Nega	Nega	Nega	Nega	80		Sim	1-3	Não	Sim	Dor	1-3	>3	Não		Não	Não	Não	Analgésicos, Opióides, Diuréticos	Sim	Ambulatório	Não	Neoplasia maligna	8
2023-05-11 12:11:52	Carla	Demanda espontânea	PUCC SUS	Observação	Sim	Sim	Sim	Paciente	Waldemar Afonso	Campinas	SP	Masculino	86	Branca	Ensino fundamental incompleto	Dor nas costas	Dor	Sim	Sim	DPOC, Doença renal crônica	Doença renal cronica, DPOC	Deterioração da capacidade funcional devido à progressão do câncer, Estado físico muito debilitado para tratamento do câncer ou tratamento dos sintomas	Nega	Estágios 4 e 5 de doença renal crônica (TFG< 30ml/min) com piora clínica	Falta de ar em repouso ou aos mínimos esforços entre as exacerbações	Nega	Nega	Nega	60		Sim	0	Não	Sim	Dispneia	1-3	1-3	Não		Não	Não	Não	Analgésicos, BETA 2 agonistas de longa + corticoide inalatório, Morfina	Sim	Ambulatório	Não	DPOC	10
2023-05-11 12:12:15	Renan	Cross	UNICAMP	Observação	Sim	Sim	Não	Paciente	Lenalda Maria Leão Pereira	RMC	SP	Feminino	58	Parda	Ensino fundamental completo	Dor torácica	Dor	Não	Não		Nega comorbidades	Nega	Nega	Nega	Nega	Nega	Nega	Nega	100		Não	0	Não	Não		0	0	Não		Não	Não	Não	Nega		Não faz acompanhamento	Não		5	Perderam os seus Papeis onde constava as medicações que usa
2023-05-11 12:17:13	Carla	Demanda espontânea	PUCC SUS	Corredor	Sim	Sim	Não	Paciente	Ana Paula cunha Pedrosa	Campinas	SP	Feminino	29	Branca	Ensino médio completo	Dor nas costas	Dor	Sim	Sim	Neoplasia	Neoplasia maligna	Deterioração da capacidade funcional devido à progressão do câncer	Nega	Nega	Nega	Nega	Nega	Nega	80		Não	1-3	Não	Sim	Dor	>3	>3	Não		Sim	Sim	Não	Analgésicos, Quimioterápicos, Antidepressivos, Morfina	Sim	Ambulatório	Não	HAS, DM	6
2023-05-11 12:23:48	Carla	Demanda espontânea	PUCC SUS	Corredor	Sim	Sim	Sim	Paciente	Maria Luiza	RMC	SP	Feminino	59	Branca	Ensino médio completo	Perda da acuidade visual	Sintomas neurológicos	Sim	Sim	Neoplasia	Neoplasia maligna	Deterioração da capacidade funcional devido à progressão do câncer	Nega	Nega	Nega	Nega	Nega	Nega	60		Não	1-3	Não	Sim	outros	1-3	1-3	Não		Não	Não	Não	Analgésicos, Hipoglicemiantes, Corticóides	Não	Ambulatório	Não	DM	10
2023-05-11 12:31:44	Renan	Cross	UNICAMP	Observação	Sim	Sim	Não	Paciente	Antônio Josué Soares	RMC	SP	Masculino	72	Branca	Ensino fundamental incompleto	Procedimentos	Outros	Não	Não		Nega comorbidades	Nega	Nega	Nega	Nega	Nega	Nega	Nega	100		Não	0	Não	Não		0	0	Não		Não	Não	Não	Nega		Não faz acompanhamento	Não		6	Demora no atendimento e nas informações
2023-05-11 12:32:13	Miguel	Demanda espontânea	Vera Cruz	Observação	Sim	Sim	Não	Paciente	Aline De Lima Sousa	RMC	SP	Feminino	34	Branca	Ensino superior completo	Dor nas costas	Dor	Sim	Não		Arritmia	Nega	Nega	Nega	Nega	Nega	Nega	Nega	100		Não	1-3	Não	Sim	tosse	1-3	1-3	Não		Não	Sim	Não	Analgésicos, Antiarritmicos	Não	Consultório convênio	Não	Arritmia	7
2023-05-11 12:32:59	Carla	Demanda espontânea	PUCC SUS	Corredor	Sim	Sim	Sim	Paciente	Rosalina Pereira da Costa Pinheiro	RMC	SP	Feminino	77	Branca	Ensino médio incompleto	Febre	febre	Sim	Sim	DPOC	outras pnuemopatias	Nega	Nega	Nega	Falta de ar em repouso ou aos mínimos esforços entre as exacerbações	Nega	Nega	Nega	50		Sim	1-3	Não	Sim	Dispneia	1-3	1-3	Não		Sim	Sim	Não	Antihipertensivos, Beta bloqueadores	Não	UBS	Não	DM, DLP, Hipotireoidismo	10
2023-05-11 12:37:11	Miguel	Demanda espontânea	Vera Cruz	Observação	Sim	Sim	Não	Paciente	Cristiane da Costa Teixeira	Campinas	SP	Feminino	34	Branca	Ensino superior completo	Crise convulsiva	Sintomas neurológicos	Não	Não		Nega comorbidades	Nega	Nega	Nega	Nega	Nega	Nega	Nega	100		Não	0	Não	Não		0	1-3	Não		Não	Não	Não	Analgésicos, BETA 2 agonistas de longa + corticoide inalatório		Consultório convênio	Não		8
2023-05-11 12:37:15	Paulo	Demanda espontânea	Casa de Saúde	Observação	Sim	Sim	Não	Paciente	Rafael da Mata	Campinas	SP	Masculino	37	Preta	Ensino superior completo	Síndrome gripal	Síndrome gripal	Sim	Não		Doença reumatismal	Nega	Nega	Nega	Nega	Nega	Nega	Nega	100		Não	0	Não	Não		0	0	Não		Não	Não	Não	Imunossupressores		Consultório convênio	Não	Doença reumatismal	10
2023-05-11 12:40:08	Carla	Demanda espontânea	PUCC SUS	Corredor	Sim	Sim	Sim	Paciente	Mari Célia hackmann	Campinas	SP	Feminino	61	Branca	Ensino médio completo	Dispneia	Dispneia	Sim	Sim	Neoplasia, Hepatopatia	Neoplasia maligna, Hepatopatia: Cirrose independente da etiologia	Deterioração da capacidade funcional devido à progressão do câncer	Nega	Nega	Nega	Cirrose avançada, Sangramentos recorrentes de varizes esofágicas	Nega	Nega	40		Sim	1-3	Não	Sim	Dispneia	1-3	>3	Não		Não	Sim	Não	Analgésicos, Antihipertensivos, Hipoglicemiantes, Opióides, Quimioterápicos, Dislipidemiantes, Beta bloqueadores	Sim	Ambulatório	Não	HAS, DM, DLP	10
2023-05-11 12:46:46	Paulo	Demanda espontânea	Casa de Saúde	Observação	Sim	Sim	Não	Paciente	Maicon Paulino	Campinas	SP	Masculino	29	Branca	Ensino superior completo	Dor abdominal	Dor	Sim	Não		Transtorno de ansiedade e depressão	Nega	Nega	Nega	Nega	Nega	Nega	Nega	100		Não	0	Não	Não		0	0	Não		Não	Não	Não			Consultório convênio		Transtorno de ansiedade e depressão	6
2023-05-11 12:52:36	Paulo	Demanda espontânea	Casa de Saúde	Observação	Sim	Sim	Não	Paciente	Maria Renaldino	RMC	SP	Feminino	47	Branca	Ensino superior completo	Fadiga e\ou cansaço	Fadiga e inapetencia	Sim	Não		DLP	Nega	Nega	Nega	Nega	Nega	Nega	Nega	100		Não	0	Não	Não		1-3	>3	Não		Não	Sim	Não	Dislipidemiantes		Consultório convênio	Não	DLP	9
2023-05-11 13:20:21	Miguel	Demanda espontânea	Vera Cruz	Observação	Sim	Sim	Não	Paciente	George de Mattos Masset	Campinas	SP	Masculino	65	Branca	Ensino superior completo	Febre	febre	Sim	Não		HAS, DLP	Nega	Nega	Nega	Nega	Nega	Nega		100		Não	0	Não			0	0	Não		Não	Sim	Não	Analgésicos, Antihipertensivos, Hipoglicemiantes, Vitaminas, Dislipidemiantes		Hospital	Não	HAS, DLP	7
2023-05-11 13:33:52	Luana	Demanda espontânea	PUCC SUS	Observação	Sim	Sim	Não	Paciente	Diomedio Alves Filho	RMC	SP	Masculino	74	Branca	Ensino superior completo	Dor torácica	Dor	Sim	Não		Cardiopatia: IC, IAM, CHAGAS, MIOCARDITE, VALVOPATIAS ENTRE OUTRAS	Nega	Nega	Nega	Nega	Nega	Nega	Nega	90		Não	0	Não	Sim	Dor	1-3	1-3	Não		Não	Não	Não	Antihipertensivos, Anticoagulantes	Não	UBS	Não	HAS	7
2023-05-11 13:40:34	Fernanda	Demanda espontânea	UNICAMP	Observação	Sim	Sim	Não	Paciente	Lídia Pereira de lima Bonfim	RMC	SP	Feminino	41	Parda	Ensino fundamental incompleto	Dispneia	Dispneia	Sim	Sim	Cardiopatia	Cardiopatia: IC, IAM, CHAGAS, MIOCARDITE, VALVOPATIAS ENTRE OUTRAS	Nega	Classe funcional III/IV de NYHA- insuficiência cardíaca	Nega	Nega	Nega	Nega	Nega	100		Não	0	Não	Sim	Dispneia	1-3	0	Não		Não	Não	Não	Antihipertensivos, Diuréticos, Dislipidemiantes, Beta bloqueadores, Antiagregantes plaquetários, BETA 2 agonistas de longa + corticoide inalatório	Não	Ambulatório	Não	HAS, DLP	10
2023-05-11 13:48:31	Luana	SAMU	PUCC SUS	Observação	Sim	Sim	Não	Paciente	Edilson Lauriano	RMC	SP	Masculino	53	Branca	Ensino médio incompleto	Dor abdominal	Dor	Sim	Sim	Cardiopatia	Cardiopatia: IC, IAM, CHAGAS, MIOCARDITE, VALVOPATIAS ENTRE OUTRAS, HAS grave com lesão de órgão alvo	Nega	Classe funcional III/IV de NYHA- insuficiência cardíaca	Nega	Nega	Nega	Nega	Nega	100		Não	1-3	Não	Sim	Dispneia	1-3	>3	Não		Não	Não	Não	Antihipertensivos, Hipoglicemiantes, Diuréticos, Beta bloqueadores	Não	Ambulatório	Não	Cardiopatia, HAS	10
2023-05-11 14:02:41	Miguel	Demanda espontânea	Vera Cruz	Emergencia	Sim	Sim	Não	Paciente	Thaís Helena de Brito	Campinas	SP	Feminino	50	Branca	Ensino superior completo	Cefaléia	Dor	Não	Não		Nega comorbidades	Nega	Nega	Nega	Nega	Nega	Nega	Nega	100		Não	0	Não	Não		0	0	Não		Não	Não	Não	Analgésicos, Vitaminas		Não faz acompanhamento	Não		6
2023-05-11 14:12:16	Fernanda	Cross	UNICAMP	Observação	Sim	Sim	Não	Paciente	Oziel Andrade da Silva	Não RMC	SP	Feminino	52	Preta	Ensino fundamental incompleto	Dor torácica	Dor	Sim	Não		Cardiopatia: IC, IAM, CHAGAS, MIOCARDITE, VALVOPATIAS ENTRE OUTRAS	Nega	Nega	Nega	Nega	Nega	Nega	Nega	100		Não	0	Não	Não		0	0	Não		Não	Não	Não	Antihipertensivos, Diuréticos, Dislipidemiantes, Beta bloqueadores		Ambulatório	Não	HAS	7
2023-05-11 14:14:10	Luana	Demanda espontânea	PUCC SUS	Observação	Sim	Não	Sim	Acompanhante	Juvenilia Ramos Fantini	Campinas	SP	Feminino	80	Branca	Ensino fundamental incompleto	Confusão mental	Sintomas neurológicos	Sim	Sim	Neurológica	AVC, HAS grave com lesão de órgão alvo	Nega	Nega	Nega	Nega	Nega	Deterioração progressiva da capacidade física e/ou da função cogntiva mesmo com terapia otimizada, Problemas da fala com dificuldade progressiva de comunicação e/ou deglutição	Incapaz de vestir-se, caminhar ou comer sem ajuda, Incapaz de manter contato verbal; pouca interação social, Episódios frequentes de febre ou infecções; pneumonia aspirativa	50		Não	1-3	Não	Sim	outros	1-3	>3	Não		Sim	Sim	Não	Antihipertensivos, Anticoagulantes	Não	Ambulatório	Não	Cardiopatia, HAS	9
2023-05-11 14:34:21	Paulo	Demanda espontânea	Casa de Saúde	Observação	Sim	Sim	Sim	Paciente	Vilma araujo	Campinas	SP	Feminino	42	Preta	Ensino superior incompleto	Síndrome gripal	Síndrome gripal	Sim	Não		HAS	Nega	Nega	Nega	Nega	Nega	Nega	Nega	100		Não	0	Não	Não		0	0	Não		Não	Não	Não	Antihipertensivos		Consultório convênio	Não	HAS	1	Demora
2023-05-11 14:35:27	Fernanda	Demanda espontânea	UNICAMP	Observação	Sim	Sim	Sim	Acompanhante	Gerson taricio	RMC	SP	Masculino	71	Branca	Ensino médio completo	Soluço	Outros	Sim	Sim	Cardiopatia	Cardiopatia: IC, IAM, CHAGAS, MIOCARDITE, VALVOPATIAS ENTRE OUTRAS	Nega	Classe funcional III/IV de NYHA- insuficiência cardíaca	Nega	Nega	Nega	Nega	Nega	80		Não	1-3	Não	Sim	Dispneia	1-3	0	Não		Não	Sim	Não	Antihipertensivos, Diuréticos	Não	Ambulatório	Não	HAS	10
2023-05-11 14:47:28	Luana	Demanda espontânea	PUCC SUS	Observação	Sim	Sim	Não	Paciente	Anderson Henrique Goncalves	Não RMC	SP	Masculino	41	Branca	Ensino médio completo	Cefaléia	Dor	Não	Não		Nega comorbidades	Nega	Nega	Nega	Nega	Nega	Nega	Nega	100		Sim	0	Não	Sim	dor, emagrecimento	1-3	>3	Não		Não	Não	Não	Nega	Não	Não faz acompanhamento	Não		10
2023-05-11 14:47:31	Paulo	Demanda espontânea	Casa de Saúde	Emergencia	Não
2023-05-11 14:48:17	Paulo	Demanda espontânea	Casa de Saúde	Observação	Não
2023-05-11 14:54:41	Luana	Demanda espontânea	PUCC SUS	Observação	Sim	Sim	Não	Paciente	Eva Felipe da Silva	Campinas	SP	Feminino	65	Branca	Ensino médio completo	Tontura ou vertigem	Sintomas neurológicos	Sim	Sim	Doença renal crônica	Doença renal cronica, Vasculopatia grave por DM, HAS grave com lesão de órgão alvo	Nega	Nega	Estágios 4 e 5 de doença renal crônica (TFG< 30ml/min) com piora clínica, Insuficiência renal complicando outras condições limitantes ou tratamentos	Nega	Nega	Nega	Nega	70		Não	1-3	Não	Sim	Fraqueza	1-3	>3	Não		Não	Não	Não	Antihipertensivos, Hipoglicemiantes	Não	Ambulatório	Não	Cardiopatia, Doença renal crônica, HAS	10
2023-05-11 15:05:34	Carla	Demanda espontânea	Vera Cruz	Observação	Sim	Sim	Não	Paciente	Georges de Mattos	Campinas	SP	Masculino	61	Branca	Ensino superior completo	Disúria	Dor	Sim	Não		HAS, DLP, Próstata	Nega	Nega	Nega	Nega	Nega	Nega	Nega	100		Não	0	Não	Não		1-3	>3	Não		Sim	Não	Não	Antihipertensivos, Próstata		Consultório convênio	Não	HAS, DLP, Próstata	6
2023-05-11 15:06:43	Paulo	Demanda espontânea	Casa de Saúde	Emergencia	Sim	Sim	Não	Paciente	Jessica Costa	Campinas	SP	Feminino	29	Branca	Ensino superior completo	Síndrome gripal	Síndrome gripal	Não	Não		Nega comorbidades	Nega	Nega	Nega	Nega	Nega	Nega	Nega	100		Não	0	Não	Não		0	0	Não		Não	Não	Não	Analgésicos		Não faz acompanhamento	Não		7
2023-05-11 15:15:39	Carla	Demanda espontânea	Vera Cruz	Emergencia	Sim	Não	Sim	Acompanhante	Idalina coraini	RMC	SP	Feminino	86	Branca	Não estudou	Perdas transitórias da consciência	Sintomas neurológicos	Sim	Sim	Demencia, Sindrome da fragilidade	Síndrome demencial, Síndrome da fragilidade do idoso	Nega	Nega	Nega	Nega	Nega	Deterioração progressiva da capacidade física e/ou da função cogntiva mesmo com terapia otimizada, Problemas da fala com dificuldade progressiva de comunicação e/ou deglutição	Incapaz de vestir-se, caminhar ou comer sem ajuda, Redução da ingestão de alimentos e líquidos e dificuldades na deglutição, Incontinência urinária e fecal, Incapaz de manter contato verbal; pouca interação social, Episódios frequentes de febre ou infecções; pneumonia aspirativa	20		Não	1-3	Não	Não		>3	>3	Sim	1 ano	Não	Sim	Não	Antihipertensivos, Laxantes, Antidepressivos, Antipsicóticos		Home Care	Não	HAS, DM, DLP	6
2023-05-11 15:20:40	Paulo	Demanda espontânea	Casa de Saúde	Emergencia	Não
2023-05-11 15:26:25	Luana	Demanda espontânea	PUCC SUS	Observação	Sim	Sim	Não	Paciente	Kayti Gracia Gouvea	RMC	SP	Feminino	75	Branca	Ensino superior completo	Dispneia	Dispneia	Sim	Sim	DPOC	DPOC	Nega	Nega	Nega	Falta de ar em repouso ou aos mínimos esforços entre as exacerbações	Nega	Nega	Nega	70		Sim	0	Não	Sim	Dispneia	0	0	Não		Sim	Sim	Não	Não recorda	Não	Não faz acompanhamento	Não	DPOC	10
2023-05-11 15:37:06	Carla	Demanda espontânea	Vera Cruz	Observação	Sim	Sim	Não	Paciente	Rosemeire aparecida padron	Não RMC	SP	Feminino	49	Branca	Ensino superior incompleto	Dor ouvido	Dor	Não	Não		Nega comorbidades	Nega	Nega	Nega	Nega	Nega	Nega	Nega	100		Não	0	Não	Não		0	0	Não		Não	Não	Não	Nega		Não faz acompanhamento	Não		7
2023-05-11 15:37:51	Paulo	Demanda espontânea	Casa de Saúde	Emergencia	Sim	Não	Não	Paciente	Henry marques	Campinas	SP	Masculino	47	Branca	Ensino superior completo	Dor abdominal	Dor	Não	Não		Nega comorbidades	Nega	Nega	Nega	Nega	Nega	Nega	Nega	100		Não	0	Não	Não		0	0	Não		Não	Não	Não	Nega		Não faz acompanhamento	Não		9
2023-05-11 15:49:51	Paulo	Ambulância regulada por convênios	Casa de Saúde	Emergencia	Não
2023-05-11 15:54:13	Carla	Demanda espontânea	Vera Cruz	Emergencia	Sim	Sim	Sim	Paciente	Jessica Cristina Silva de Souza	RMC	SP	Feminino	31	Branca	Ensino superior incompleto	Cefaléia	Dor	Não	Não		Nega comorbidades	Nega	Nega	Nega	Nega	Nega	Nega	Nega	100		Não	0	Não	Não		0	0	Não		Não	Não	Não	Nega		Não faz acompanhamento	Não		7
2023-05-11 15:58:11	Luana	Demanda espontânea	PUCC SUS	Observação	Sim	Sim	Sim	Paciente	Aparecido Germano de Souza	Campinas	SP	Feminino	67	Parda	Ensino médio incompleto	Dispneia	Dispneia	Sim	Não		HAS grave com lesão de órgão alvo	Nega	Nega	Nega	Nega	Nega	Nega	Nega	90		Não	0	Não	Não		0	0	Não		Não	Não	Não	Antihipertensivos, Hipoglicemiantes, Antidepressivos		Ambulatório	Não	Hipotireoidismo	10
2023-05-11 16:07:02	Carla	Demanda espontânea	Vera Cruz	Observação	Sim	Sim	Sim	Acompanhante	Maiara lima	Campinas	SP	Feminino	21	Branca	Ensino fundamental completo	Sofrimento psíquico	Ansiedade	Não	Não		Nega comorbidades	Nega	Nega	Nega	Nega	Nega	Nega	Nega	100		Não	0	Não	Não		0	0	Não		Não	Não	Não	Nega		Não faz acompanhamento	Não		8
2023-05-11 16:09:25	Luana	Demanda espontânea	PUCC SUS	Observação	Sim	Sim	Sim	Paciente	Jovercina Pacheco dos Santos	Campinas	SP	Feminino	72	Branca	Ensino fundamental incompleto	Dispneia	Dispneia	Sim	Sim	cardiopatia	Cardiopatia: IC, IAM, CHAGAS, MIOCARDITE, VALVOPATIAS ENTRE OUTRAS	Nega	Classe funcional III/IV de NYHA- insuficiência cardíaca	Nega	Nega	Nega	Nega	Nega	70		Não	1-3	Não	Sim	Dispneia	1-3	>3	Não		Não	Sim	Não	Antihipertensivos, Diuréticos, Beta bloqueadores, Anticoagulantes	Não	Ambulatório	Não	Cardiopatia	10
2023-05-11 16:13:36	Paulo	Demanda espontânea	Casa de Saúde	Observação	Sim	Sim	Não	Paciente	Danilo silva	RMC	SP	Masculino	37	Parda	Ensino superior completo	Dor nas costas	Dor	Sim	Não		HAS	Nega	Nega	Nega	Nega	Nega	Nega	Nega	100		Não	0	Não	Não		0	0	Não		Não	Não	Não	Antihipertensivos		Consultório convênio	Não	HAS	10
2023-05-11 16:15:45	Paulo	Demanda espontânea	Casa de Saúde	Observação	Não
2023-05-11 16:23:31	Paulo	Demanda espontânea	Casa de Saúde	Observação	Sim	Sim	Não	Paciente	Rodrigo abruzo	Campinas	SP	Masculino	38	Branca	Ensino superior completo	Síndrome gripal	Síndrome gripal	Sim	Não		DLP	Nega	Nega	Nega	Nega	Nega	Nega	Nega	100		Não	0	Não	Não		0	1-3	Não		Não	Não	Não	Dislipidemiantes		Consultório convênio	Não	DLP	8
2023-05-11 16:24:46	Carla	Demanda espontânea	Vera Cruz	Observação	Sim	Não	Sim	Acompanhante	Antônio maria castilho	Não RMC	SP	Masculino	83	Branca	Ensino médio completo	Perdas transitórias da consciência	Sintomas neurológicos	Sim	Sim	Demencia	AVC, Síndrome demencial	Nega	Nega	Nega	Nega	Nega	Deterioração progressiva da capacidade física e/ou da função cogntiva mesmo com terapia otimizada, Problemas da fala com dificuldade progressiva de comunicação e/ou deglutição	Incapaz de vestir-se, caminhar ou comer sem ajuda, Redução da ingestão de alimentos e líquidos e dificuldades na deglutição	40		Não	0	Não	Sim	inapetencia	1-3	1-3	Não		Sim	Não	Não	Antihipertensivos, Antipsicóticos, Dislipidemiantes, Antiagregantes plaquetários	Não	Ambulatório	Não	HAS, DM	6
2023-05-11 16:34:56	Paulo	Demanda espontânea	Casa de Saúde	Observação	Sim	Sim	Não	Paciente	Gabriela Martins	Campinas	SP	Feminino	23	Branca	Ensino superior incompleto	Alterações Urinárias	Outros	Não	Não		Nega comorbidades	Nega	Nega	Nega	Nega	Nega	Nega	Nega	100		Não	0	Não	Não		0	0	Não		Não	Não	Não	Nega		Não faz acompanhamento	Não		7
2023-05-11 16:37:55	Carla	Demanda espontânea	Vera Cruz	Observação	Sim	Sim	Sim	Paciente	Irene pansan chinellato	Campinas	SP	Feminino	77	Branca	Ensino médio incompleto	Cefaléia	Dor	Sim	Não		Cardiopatia: IC, IAM, CHAGAS, MIOCARDITE, VALVOPATIAS ENTRE OUTRAS, Doença renal cronica	Nega	Nega	Nega	Nega	Nega	Nega	Nega	70		Não	>3	Não	Sim	sangramento	>3	>3	Não		Não	Sim	Não	Antihipertensivos, Antiarritmicos, Hipoglicemiantes, Anticoagulantes	Não	Ambulatório	Não	HAS, DM, DLP, Arritmia	6
2023-05-11 16:48:58	Luana	SAMU	PUCC SUS	Observação	Sim	Sim	Não	Paciente	Cátia Rosana Silva de Andrade	Campinas	SP	Feminino	32	Branca	Ensino médio completo	Dor torácica	Dor	Sim	Não		Cardiopatia: IC, IAM, CHAGAS, MIOCARDITE, VALVOPATIAS ENTRE OUTRAS	Nega	Nega	Nega	Nega	Nega	Nega	Nega	100		Não	>3	Não	Não		>3	>3	Não		Não	Sim	Não			Não faz acompanhamento	Não		10
2023-05-11 16:55:22	Luana	SAMU	PUCC SUS	Observação	Sim	Não	Sim	Acompanhante	Benedicto amancio	Campinas	SP	Masculino	88	Preta	Não estudou	Dor torácica	Dor	Sim	Sim	cardiopatia	Cardiopatia: IC, IAM, CHAGAS, MIOCARDITE, VALVOPATIAS ENTRE OUTRAS	Nega	Doença coronariana extensa e intratável com falta de ar ou dor precordial em repouso ou aos mínimos esforços		Nega	Nega	Nega	Nega	60		Sim	1-3	Não	Sim	Dispneia	1-3	1-3	Não		Não	Não	Não	Antihipertensivos, Diuréticos, Beta bloqueadores	Não	Ambulatório	Não	Cardiopatia, HAS, DLP, Arritmia	10
2023-05-11 16:55:43	Paulo	Demanda espontânea	Casa de Saúde	Observação	Sim	Sim	Não	Paciente	Elisabeth oliveira	Campinas	SP	Feminino	46	Parda	Ensino superior completo	Tontura ou vertigem	Sintomas neurológicos	Sim	Não		DM	Nega	Nega	Nega	Nega	Nega	Nega	Nega	100		Não	0	Não	Não		0	0	Não		Não	Não	Não	Hipoglicemiantes		Consultório convênio		DM	9
2023-05-11 17:09:48	Carla	Demanda espontânea	Vera Cruz	Observação	Sim	Sim	Sim	Paciente	Luiza sia dos Reis	RMC	SP	Feminino	88	Branca	Ensino fundamental completo	Fadiga e\ou cansaço	Fadiga e inapetencia	Sim	Sim	Neoplasia	Neoplasia maligna	Deterioração da capacidade funcional devido à progressão do câncer, Estado físico muito debilitado para tratamento do câncer ou tratamento dos sintomas	Nega	Nega	Nega	Nega	Nega	Nega	40		Sim	0	Sim	Sim	Fraqueza	1-3	1-3	Não		Sim	Não	Não	Analgésicos, Antiarritmicos, Quimioterápicos	Não	Consultório convênio	Não	HAS, Hipotireoidismo	10
2023-05-11 17:14:59	Carla	Demanda espontânea	Vera Cruz	Emergencia	Sim	Sim	Sim	Paciente	José Eduardo francischinelli	Não RMC	SP	Masculino	73	Branca	Ensino superior completo	Dispneia	Dispneia	Sim	Sim	cardiopatia	Cardiopatia: IC, IAM, CHAGAS, MIOCARDITE, VALVOPATIAS ENTRE OUTRAS	Nega	Classe funcional III/IV de NYHA- insuficiência cardíaca	Nega	Nega	Nega	Nega	Nega	70		Não	0	Não	Sim	Dispneia	1-3	1-3	Não		Não	Não	Não	Antiarritmicos	Não	Consultório convênio	Não	Cardiopatia, HAS, DLP, Arritmia	8
2023-05-11 17:20:33	Carla	Demanda espontânea	Vera Cruz	Observação	Sim	Sim	Não	Paciente	Priscila de Barros Marcondes	RMC	SP	Feminino	66	Branca	Ensino superior completo	Taquicardia	Ansiedade	Sim	Não		Esclerodermia	Nega	Nega	Nega	Nega	Nega	Nega	Nega	100		Não	0	Não	Não		0	0	Não		Sim		Não	Antihipertensivos, Antidepressivos, Medicações para insônia, Vitaminas		Consultório convênio	Não	DM, Depressao	10
2023-05-11 17:20:34	Luana	SAMU	PUCC SUS	Observação	Sim	Sim	Sim	Paciente	Ana rosa do nascimento Silva	RMC	SP	Feminino	55	Preta	Ensino fundamental incompleto	Dor torácica	Dor	Sim	Não		Cardiopatia: IC, IAM, CHAGAS, MIOCARDITE, VALVOPATIAS ENTRE OUTRAS	Nega	Nega	Nega	Nega	Nega	Nega	Nega	90		Não	0	Não	Não		0	0	Não		Não	Não	Não	Antihipertensivos, Hipoglicemiantes		UBS	Não	HAS, DM	9
2023-05-11 17:32:02	Luana	SAMU	PUCC SUS	Emergencia	Sim	Não	Sim	Paciente	José ventres	RMC	SP	Masculino	80	Branca	Ensino fundamental incompleto	Dor torácica	Dor	Sim	Sim	cardiopatia	Cardiopatia, HAS, DLP	Nega	Classe funcional III/IV de NYHA- insuficiência cardíaca	Nega	Nega	Nega	Nega	Nega	90		Não	1-3	Não	Sim	Dispneia	1-3	1-3	Não		Não	Não	Não	Antihipertensivos, Hipoglicemiantes, Diuréticos, Beta bloqueadores	Não	Ambulatório	Não	Cardiopatia, HAS, DLP	9
2023-05-11 17:39:16	Carla	Demanda espontânea	Vera Cruz	Emergencia	Sim	Sim	Sim	Acompanhante	Olha tanamati	RMC	SP	Feminino	90	Amarela	Ensino médio incompleto	Perdas transitórias da consciência	Sintomas neurológicos	Sim	Sim	Demencia	Síndrome demencial	Nega	Nega		Nega	Nega	Deterioração progressiva da capacidade física e/ou da função cogntiva mesmo com terapia otimizada	Incapaz de vestir-se, caminhar ou comer sem ajuda, Redução da ingestão de alimentos e líquidos e dificuldades na deglutição, Incontinência urinária e fecal	40		Não	0	Não	Sim	outros	1-3	1-3	Não		Sim	Não	Não	Antihipertensivos, Antipsicóticos, Dislipidemiantes	Não	Consultório convênio	Não	HAS	10
2023-05-11 17:46:28	Luana	Ambulância regulada por convênios	PUCC SUS	Observação	Sim	Sim	Não	Paciente	Nair de Souza	Campinas	SP	Feminino	83	Branca	Ensino fundamental incompleto	Dor torácica	Dor	Sim	Não		HAS, Arritmia	Nega	Nega	Nega	Nega	Nega	Nega	Nega	90		Não	1-3	Não	Sim	outros	1-3	1-3	Não		Não	Não	Não	Antihipertensivos, Beta bloqueadores, Anticoagulantes	Não	UBS	Não	HAS, Arritmia	10
2023-05-11 17:53:05	Carla	Demanda espontânea	Vera Cruz	Emergencia	Sim	Sim	Sim	Paciente	Dionís patrocinia Félix	Campinas	SP	Feminino	79	Branca	Ensino médio completo	Febre	febre	Sim	Sim	Neoplasia	Neoplasia maligna	Deterioração da capacidade funcional devido à progressão do câncer, Estado físico muito debilitado para tratamento do câncer ou tratamento dos sintomas	Nega	Nega	Nega	Nega	Nega	Nega	40		Sim	1-3	Sim	Sim	Fadiga	>3	>3	Não		Sim	Sim	Não	Antihipertensivos	Não		Não	HAS	6
2023-05-11 17:55:54	Paulo	Demanda espontânea	Casa de Saúde	Observação	Sim	Sim	Não	Paciente	Bruna Zanotto	Campinas	SP	Feminino	29	Branca	Ensino superior completo	Cefaléia	Dor	Não	Não		Nega comorbidades	Nega	Nega	Nega	Nega	Nega	Nega	Nega	100		Não	0	Não	Não		0	0	Não		Não	Não	Não	Nega		Não faz acompanhamento	Não		10
2023-05-11 17:57:26	Carla	Demanda espontânea	Vera Cruz	Emergencia	Sim	Sim	Sim	Paciente	Roberta Érika	Não RMC	SP	Feminino	48	Branca	Ensino superior completo	Perdas transitórias da consciência	Sintomas neurológicos	Não	Não		Nega comorbidades	Nega	Nega	Nega	Nega	Nega	Nega	Nega	100		Não	0	Não	Não		0	0	Não		Não	Não	Não	Nega		Consultório convênio	Não		7
2023-05-11 18:02:43	Carla	Demanda espontânea	Vera Cruz	Emergencia	Sim	Sim	Sim	Paciente	Luzia carrera	Campinas	SP	Feminino	74	Branca	Ensino médio completo	Náusea e Vômitos	Sintomas Gastro intestinais	Sim	Não		HAS, DLP, Hipotireoidismo	Nega		Nega	Nega	Nega	Nega	Nega	80		Não	0	Não	Não		0	0	Não		Não	Não	Não	Antihipertensivos, Dislipidemiantes, Hipotireoidismo		Consultório convênio	Não	HAS, DLP, Hipotireoidismo	8
2023-05-11 18:05:56	Carla	Demanda espontânea	Vera Cruz	Observação	Sim	Sim	Não	Paciente	Cilene Ribeiro de Oliveira	Campinas	SP	Feminino	52	Branca	Ensino superior completo	Cefaléia	Dor	Não	Não		Nega comorbidades	Nega	Nega	Nega	Nega	Nega	Nega	Nega	100		Não	0	Não	Não		0	0	Não		Não	Não	Não	Nega		Não faz acompanhamento	Não		8
2023-05-11 18:41:39	Luana	Demanda espontânea	PUCC SUS	Observação	Sim	Sim	Sim	Paciente	Etelvino Soares da Silva	Campinas	SP	Masculino	84	Parda	Não estudou	Dispneia	Dispneia	Sim	Sim	cardiopatia, neoplasia	Cardiopatia: IC, IAM, CHAGAS, MIOCARDITE, VALVOPATIAS ENTRE OUTRAS, Doença renal cronica, Neoplasia maligna	Deterioração da capacidade funcional devido à progressão do câncer, Estado físico muito debilitado para tratamento do câncer ou tratamento dos sintomas	Nega	Nega	Nega	Nega	Nega	Incapaz de vestir-se, caminhar ou comer sem ajuda, Redução da ingestão de alimentos e líquidos e dificuldades na deglutição, Fratura de fêmur, múltiplas quedas, Episódios frequentes de febre ou infecções; pneumonia aspirativa	40		Sim	>3	Não	Sim	Dispneia	>3	>3	Sim	7 meses	Sim	Sim	Sim	Analgésicos, Antihipertensivos, Hipoglicemiantes, Quimioterápicos, Beta bloqueadores	Não	Ambulatório	Não	Cardiopatia, Doença renal crônica, HAS	10
2023-05-11 18:42:06	Paulo	Demanda espontânea	Casa de Saúde	Emergencia	Sim	Sim	Não	Paciente	Adriana Santos	Campinas	SP	Feminino	33	Parda	Ensino superior completo	Dor nas costas	Dor	Não	Não		Doença reumatismal	Nega	Nega	Nega	Nega	Nega	Nega	Nega	100		Não	0	Não	Não		0	0	Não		Não	Não	Não	Analgésicos, Medicações para insônia		Consultório convênio	Não	Doença reumatismal	8
